# Supplementary material for: Predicting emergence of crystals from amorphous precursors with deep learning potentials
Source: Nat Comput Sci. 2024 Dec 18;5(2):105–11. doi: 10.1038/s43588-024-00752-y (PMC11860218; doi:10.1038/s43588-024-00752-y)
Supplement: Supplementary file 2 — Source data for Fig. 1. [file 43588_2024_752_MOESM2_ESM.csv]

a2c_crystal_Al2O3_conventional	"Al4 O6
1.0
11.2997932434 0.0000000000 0.0000000000
0.0002361457 5.8528847647 0.0000000000
-2.8443215691 2.9266298140 11.5876386215
Al O
32 48
Direct
0.368887007 0.206623003 0.469929993
0.368887007 0.206623003 0.969929993
0.368887007 0.706623018 0.469929993
0.368887007 0.706623018 0.969929993
0.868887007 0.206623003 0.469929993
0.868887007 0.206623003 0.969929993
0.868887007 0.706623018 0.469929993
0.868887007 0.706623018 0.969929993
0.313008010 0.080300003 0.222593993
0.313008010 0.080300003 0.722594023
0.313008010 0.580299973 0.222593993
0.313008010 0.580299973 0.722594023
0.813008010 0.080300003 0.222593993
0.813008010 0.080300003 0.722594023
0.813008010 0.580299973 0.222593993
0.813008010 0.580299973 0.722594023
0.129343003 0.422232985 0.038688000
0.129343003 0.422232985 0.538688004
0.129343003 0.922232985 0.038688000
0.129343003 0.922232985 0.538688004
0.629343033 0.422232985 0.038688000
0.629343033 0.422232985 0.538688004
0.629343033 0.922232985 0.038688000
0.629343033 0.922232985 0.538688004
0.073463000 0.295926988 0.291350007
0.073463000 0.295926988 0.791350007
0.073463000 0.795926988 0.291350007
0.073463000 0.795926988 0.791350007
0.573463023 0.295926988 0.291350007
0.573463023 0.295926988 0.791350007
0.573463023 0.795926988 0.291350007
0.573463023 0.795926988 0.791350007
0.187228993 0.338236988 0.206783995
0.187228993 0.338236988 0.706784010
0.187228993 0.838236988 0.206783995
0.187228993 0.838236988 0.706784010
0.687228978 0.338236988 0.206783995
0.687228978 0.338236988 0.706784010
0.687228978 0.838236988 0.206783995
0.687228978 0.838236988 0.706784010
0.025322000 0.170874998 0.041448999
0.025322000 0.170874998 0.541449010
0.025322000 0.670875013 0.041448999
0.025322000 0.670875013 0.541449010
0.525322020 0.170874998 0.041448999
0.525322020 0.170874998 0.541449010
0.525322020 0.670875013 0.041448999
0.525322020 0.670875013 0.541449010
0.255120009 0.164315000 0.054499000
0.255120009 0.164315000 0.554499030
0.255120009 0.664314985 0.054499000
0.255120009 0.664314985 0.554499030
0.755120039 0.164315000 0.054499000
0.755120039 0.164315000 0.554499030
0.755120039 0.664314985 0.054499000
0.755120039 0.664314985 0.554499030
0.342456996 0.499410987 0.384359986
0.342456996 0.499410987 0.884359956
0.342456996 0.999410987 0.384359986
0.342456996 0.999410987 0.884359956
0.842456996 0.499410987 0.384359986
0.842456996 0.499410987 0.884359956
0.842456996 0.999410987 0.384359986
0.842456996 0.999410987 0.884359956
0.099890001 0.003135000 0.376920015
0.099890001 0.003135000 0.876919985
0.099890001 0.503135026 0.376920015
0.099890001 0.503135026 0.876919985
0.599889994 0.003135000 0.376920015
0.599889994 0.003135000 0.876919985
0.599889994 0.503135026 0.376920015
0.599889994 0.503135026 0.876919985
0.417028010 0.331685007 0.219830006
0.417028010 0.331685007 0.719830036
0.417028010 0.831685007 0.219830006
0.417028010 0.831685007 0.719830036
0.917028010 0.331685007 0.219830006
0.917028010 0.331685007 0.719830036
0.917028010 0.831685007 0.219830006
0.917028010 0.831685007 0.719830036
a2c_crystal_BaTiO3_conventional, Ba1 Ti1 O3
1.0
4.0794048309 0.0000000000 0.0000000000
0.0240303722 4.0780742273 0.0000000000
-0.0239375948 -0.0235395203 4.0785757209
Ba Ti O
1 1 3
Direct
0.516583025 0.516372979 0.483384013
0.999997020 0.999994993 0.999997020
0.030513000 0.542092979 0.969618976
0.542406976 0.030317999 0.969658971
0.030521000 0.030299000 0.457778990
a2c_crystal_BiBO3_conventional, Bi1 B1 O3
1.0
4.2158298492 0.0000000000 0.0000000000
-1.2118070578 4.0606324296 0.0000000000
1.2012756273 -0.9020232943 3.9311550074
Bi B O
1 1 3
Direct
0.000002000 0.000001000 0.999997020
0.503085017 0.498674989 0.500808001
0.501838982 0.776687026 0.773904979
0.778079987 0.498026013 0.223793000
0.230385005 0.221086994 0.502384007
a2c_crystal_GeTe_conventional, Ge2 Te2
1.0
8.4697685242 0.0000000000 0.0000000000
-0.0000157880 4.2345080375 0.0000000000
-0.0002559798 -0.0011642706 5.9887098080
Ge Te
4 4
Direct
0.401912987 0.815473020 0.697817028
0.901912987 0.815473020 0.697817028
0.152088001 0.315497011 0.197724998
0.652087986 0.315497011 0.197724998
0.152275994 0.315201014 0.697938025
0.652275980 0.315201014 0.697938025
0.402114987 0.815173984 0.198146001
0.902114987 0.815173984 0.198146001
a2c_crystal_InCl_conventional, In2 Cl2
1.0
13.9608020782 0.0000000000 0.0000000000
0.0025699417 4.5061714473 0.0000000000
-0.0060743641 -0.0002742793 4.5050041171
In Cl
4 4
Direct
0.363079011 0.282420993 0.780988991
0.863079011 0.282420993 0.780988991
0.120768003 0.782604992 0.280095994
0.620768011 0.782604992 0.280095994
0.157450005 0.282851994 0.780062020
0.657450020 0.282851994 0.780062020
0.326368988 0.782193005 0.280999005
0.826368988 0.782193005 0.280999005
a2c_crystal_MgF2_conventional, Mg2 F4
1.0
4.6879801750 0.0000000000 0.0000000000
0.0001557357 3.1105198821 0.0000000000
-0.0000037458 -0.0003589701 4.6883849960
Mg F
2 4
Direct
0.500074983 0.500082016 0.499985993
0.000001000 0.000000000 0.999997020
0.196748003 0.500023007 0.803294003
0.803483009 0.500235021 0.196652994
0.303517997 0.000042000 0.303234011
0.696747005 0.000059000 0.696627021
a2c_crystal_Mn2C_conventional, Mn8 C4
1.0
4.8558797836 0.0000000000 0.0000000000
-0.0001575512 4.3340268106 0.0000000000
-0.0002023241 -0.0010727618 5.4655689103
Mn C
8 4
Direct
0.503984988 0.253666013 0.417724013
0.348780006 0.755967021 0.691578984
0.350638986 0.766004980 0.192744002
0.004126000 0.263826996 0.691546023
0.851423025 0.764877975 0.418906003
0.503956974 0.263209999 0.918875992
0.002644000 0.254803002 0.192515999
0.849812984 0.756429970 0.919059992
0.676569998 0.510601997 0.169083998
0.676665008 0.009660000 0.668748975
0.177965999 0.508512020 0.440788001
0.176468998 0.010422000 0.941994011
a2c_crystal_Na3N_conventional, Na3 N1
1.0
4.7676568031 0.0000000000 0.0000000000
-0.0002831451 4.7676758682 0.0000000000
0.0001383982 -0.0001149003 4.7676720585
Na N
3 1
Direct
0.500032008 0.000022000 0.000008000
0.000017000 0.999992013 0.500006020
0.999996006 0.500010014 0.000003000
0.000000000 0.000000000 0.000000000
a2c_crystal_SiO2_conventional, Si2 O4
1.0
10.1463575363 0.0000000000 0.0000000000
-5.3003430397 8.6311885345 0.0000000000
4.8026767090 -2.7025565029 8.2240318086
Si O
16 32
Direct
0.000002000 0.000002000 0.499998987
0.000002000 0.000002000 0.999998987
0.000002000 0.500002027 0.499998987
0.000002000 0.500002027 0.999998987
0.500002027 0.000002000 0.499998987
0.500002027 0.000002000 0.999998987
0.500002027 0.500002027 0.499998987
0.500002027 0.500002027 0.999998987
0.374949992 0.124940999 0.374909014
0.374949992 0.124940999 0.874909043
0.374949992 0.624940991 0.374909014
0.374949992 0.624940991 0.874909043
0.874949992 0.124940999 0.374909014
0.874949992 0.124940999 0.874909043
0.874949992 0.624940991 0.374909014
0.874949992 0.624940991 0.874909043
0.488451988 0.114992999 0.187520996
0.488451988 0.114992999 0.687520981
0.488451988 0.614992976 0.187520996
0.488451988 0.614992976 0.687520981
0.988451958 0.114992999 0.187520996
0.988451958 0.114992999 0.687520981
0.988451958 0.614992976 0.187520996
0.988451958 0.614992976 0.687520981
0.439074010 0.312431008 0.489764988
0.439074010 0.312431008 0.989764988
0.439074010 0.812430978 0.489764988
0.439074010 0.812430978 0.989764988
0.939074039 0.312431008 0.489764988
0.939074039 0.312431008 0.989764988
0.939074039 0.812430978 0.489764988
0.939074039 0.812430978 0.989764988
0.187390998 0.064048000 0.386453986
0.187390998 0.064048000 0.886453986
0.187390998 0.564047992 0.386453986
0.187390998 0.564047992 0.886453986
0.687390983 0.064048000 0.386453986
0.687390983 0.064048000 0.886453986
0.687390983 0.564047992 0.386453986
0.687390983 0.564047992 0.886453986
0.385080010 0.008485000 0.435880989
0.385080010 0.008485000 0.935881019
0.385080010 0.508485019 0.435880989
0.385080010 0.508485019 0.935881019
0.885079980 0.008485000 0.435880989
0.885079980 0.008485000 0.935881019
0.885079980 0.508485019 0.435880989
0.885079980 0.508485019 0.935881019
a2c_crystal_TiO2_conventional, Ti4 O8
1.0
3.8199729919 0.0000000000 0.0000000000
0.0000000000 3.8199729919 0.0000000000
0.0000000000 0.0000000000 9.6298227310
Ti O
4 8
Direct
0.000000000 0.000000000 0.500000000
0.000000000 0.500000000 0.750000000
0.500000000 0.500000000 0.000000000
0.500000000 0.000000000 0.250000000
0.000000000 0.000000000 0.708433986
0.500000000 0.000000000 0.458433986
0.000000000 0.500000000 0.541566014
0.500000000 0.500000000 0.791566014
0.500000000 0.500000000 0.208434001
0.000000000 0.500000000 0.958433986
0.500000000 0.000000000 0.041565999
0.000000000 0.000000000 0.291566014
a2c_crystal_VO2_conventional, V4 O8-
1.0
7.4575858116 0.0000000000 0.0000000000
-3.7300452367 12.2003062109 0.0000000000
-0.0007510968 3.8268867543 12.5471443801
V O
32 64
Direct
0.234452993 0.001017000 0.180264995
0.234452993 0.001017000 0.680265009
0.234452993 0.501016974 0.180264995
0.234452993 0.501016974 0.680265009
0.734452963 0.001017000 0.180264995
0.734452963 0.001017000 0.680265009
0.734452963 0.501016974 0.180264995
0.734452963 0.501016974 0.680265009
0.277875990 0.087718002 0.389142007
0.277875990 0.087718002 0.889142036
0.277875990 0.587718010 0.389142007
0.277875990 0.587718010 0.889142036
0.777876019 0.087718002 0.389142007
0.777876019 0.087718002 0.889142036
0.777876019 0.587718010 0.389142007
0.777876019 0.587718010 0.889142036
0.129679993 0.291732997 0.374601990
0.129679993 0.291732997 0.874601960
0.129679993 0.791733027 0.374601990
0.129679993 0.791733027 0.874601960
0.629679978 0.291732997 0.374601990
0.629679978 0.291732997 0.874601960
0.629679978 0.791733027 0.374601990
0.629679978 0.791733027 0.874601960
0.086617000 0.205136001 0.165522993
0.086617000 0.205136001 0.665522993
0.086617000 0.705136001 0.165522993
0.086617000 0.705136001 0.665522993
0.586616993 0.205136001 0.165522993
0.586616993 0.205136001 0.665522993
0.586616993 0.705136001 0.165522993
0.586616993 0.705136001 0.665522993
0.117149003 0.266413003 0.033803001
0.117149003 0.266413003 0.533802986
0.117149003 0.766412973 0.033803001
0.117149003 0.766412973 0.533802986
0.617148995 0.266413003 0.033803001
0.617148995 0.266413003 0.533802986
0.617148995 0.766412973 0.033803001
0.617148995 0.766412973 0.533802986
0.247446999 0.026932999 0.020892000
0.247446999 0.026932999 0.520892024
0.247446999 0.526933014 0.020892000
0.247446999 0.526933014 0.520892024
0.747447014 0.026932999 0.020892000
0.747447014 0.026932999 0.520892024
0.747447014 0.526933014 0.020892000
0.747447014 0.526933014 0.520892024
0.361025006 0.254036009 0.383985013
0.361025006 0.254036009 0.883985043
0.361025006 0.754036009 0.383985013
0.361025006 0.754036009 0.883985043
0.861024976 0.254036009 0.383985013
0.861024976 0.254036009 0.883985043
0.861024976 0.754036009 0.383985013
0.861024976 0.754036009 0.883985043
0.315277010 0.162682995 0.201543003
0.315277010 0.162682995 0.701542974
0.315277010 0.662683010 0.201543003
0.315277010 0.662683010 0.701542974
0.815276980 0.162682995 0.201543003
0.815276980 0.162682995 0.701542974
0.815276980 0.662683010 0.201543003
0.815276980 0.662683010 0.701542974
0.212752998 0.457403988 0.340407997
0.212752998 0.457403988 0.840407968
0.212752998 0.957404017 0.340407997
0.212752998 0.957404017 0.840407968
0.712752998 0.457403988 0.340407997
0.712752998 0.457403988 0.840407968
0.712752998 0.957404017 0.340407997
0.712752998 0.957404017 0.840407968
0.151745006 0.335446000 0.214445993
0.151745006 0.335446000 0.714446008
0.151745006 0.835446000 0.214445993
0.151745006 0.835446000 0.714446008
0.651745021 0.335446000 0.214445993
0.651745021 0.335446000 0.714446008
0.651745021 0.835446000 0.214445993
0.651745021 0.835446000 0.714446008
0.048942000 0.129866004 0.353453010
0.048942000 0.129866004 0.853453040
0.048942000 0.629866004 0.353453010
0.048942000 0.629866004 0.853453040
0.548941970 0.129866004 0.353453010
0.548941970 0.129866004 0.853453040
0.548941970 0.629866004 0.353453010
0.548941970 0.629866004 0.853453040
0.003450000 0.038929999 0.170413002
0.003450000 0.038929999 0.670413017
0.003450000 0.538929999 0.170413002
0.003450000 0.538929999 0.670413017
0.503449976 0.038929999 0.170413002
0.503449976 0.038929999 0.670413017
0.503449976 0.538929999 0.170413002
0.503449976 0.538929999 0.670413017
a2c_crystal_YbFeO3_conventional, Yb1 Fe1 O3
1.0
12.3271856308 0.0000000000 0.0000000000
1.0115011368 3.3831466236 0.0000000000
1.0115026078 1.5404424522 3.0120713332
Yb Fe O
2 2 6
Direct
0.000000000 0.000000000 0.000000000
0.500000000 0.000000000 0.000000000
0.245103002 0.508265972 0.507655978
0.745103002 0.508265972 0.507655978
0.088547997 0.612634003 0.612047017
0.588548005 0.612634003 0.612047017
0.239485994 0.845344007 0.844721019
0.739485979 0.845344007 0.844721019
0.401196986 0.404168993 0.403595001
0.901196957 0.404168993 0.403595001
amorphous_config_Al2O3, Al40 O60
1.0
10.0177345276 0.0000000000 0.0000000000
0.0000000000 10.0177345276 0.0000000000
0.0000000000 0.0000000000 10.0177345276
Al O
40 60
Direct
0.122298002 0.161892995 0.384512991
0.815407991 0.926536977 0.702215016
0.372918010 0.312862009 0.541535974
0.295810997 0.431080997 0.279424995
0.134259000 0.372206986 0.695966005
0.799948990 0.534653008 0.212513998
0.990099013 0.501223981 0.458934993
0.626815975 0.718787014 0.827839971
0.110151000 0.866697013 0.826561987
0.052754998 0.849739015 0.507595003
0.366679013 0.532303989 0.755991995
0.887508988 0.866985977 0.986365020
0.511669993 0.842151999 0.444397986
0.768127024 0.136015996 0.970026016
0.835262001 0.073487997 0.450466990
0.448828995 0.496336013 0.051628999
0.375815988 0.825209022 0.706723988
0.561152995 0.251013994 0.346738011
0.541782975 0.564033985 0.355426013
0.880020022 0.277570009 0.680679977
0.615629017 0.763541996 0.098314002
0.550393999 0.066537023 0.621432006
0.006695000 0.085026003 0.125905037
0.482975990 0.010774016 0.922248006
0.718043983 0.417299002 0.917162001
0.255057007 0.652912021 0.492738008
0.532163978 0.009459000 0.181159973
0.638189971 0.453029007 0.644474983
0.112207003 0.087443002 0.637558997
0.762984991 0.689817011 0.542876005
0.830931008 0.273602009 0.255145013
0.104819998 0.657751977 0.222648993
0.167005002 0.140687004 0.900927007
0.821496010 0.836148024 0.287425011
0.985059023 0.571133971 0.953374028
0.346603990 0.746038973 0.006382942
0.251046985 0.894379973 0.257290989
0.188613996 0.412950993 0.984919012
0.282350987 0.194509000 0.155138999
0.436316997 0.263125986 0.863326013
0.549426973 0.389768004 0.953999996
0.530166984 0.883542001 0.814629018
0.422666997 0.681982994 0.440203995
0.903182030 0.424988002 0.323783010
0.752395988 0.761210978 0.697688997
0.687335014 0.808070004 0.435887992
0.721422970 0.159270048 0.352209985
0.470032990 0.665154994 0.716763973
0.068837047 0.996586978 0.968683004
0.347419024 0.130064994 0.978205025
0.325854987 0.365855992 0.105094999
0.272038013 0.326038003 0.837265968
0.722918987 0.027894020 0.592279971
0.657410979 0.553367972 0.504684985
0.236862004 0.273229986 0.320984006
0.181247994 0.052350000 0.222653985
0.211570993 0.257660031 0.574518979
0.609652996 0.079603001 0.025426030
0.988633990 0.897700012 0.688341975
0.469033003 0.389275998 0.688360989
0.784775019 0.263428003 0.846804976
0.997883022 0.747811019 0.923067987
0.276490003 0.815205991 0.858672023
0.942633986 0.144207999 0.571686983
0.743058980 0.769053996 0.976203024
0.454834014 0.923035979 0.584546983
0.924035013 0.681317985 0.235682964
0.212978005 0.771948993 0.608415008
0.980863988 0.406170011 0.604360998
0.655597985 0.641188025 0.228834003
0.080808997 0.471758008 0.843155980
0.864149988 0.192109942 0.100353956
0.450361997 0.886156023 0.062295001
0.904347003 0.928928971 0.152095005
0.152629018 0.783613026 0.365191013
0.966594994 0.166363999 0.313739985
0.102805018 0.535529971 0.093860000
0.469242990 0.165626004 0.225271001
0.051349044 0.221083999 0.771198988
0.245238006 0.513055980 0.614591002
0.510640979 0.125216007 0.777718008
0.826264024 0.992700994 0.873660028
0.706142008 0.532539010 0.785781026
0.413379014 0.925166011 0.314624012
0.519360006 0.660758972 0.988699019
0.667894006 0.900712013 0.208455995
0.217653036 0.023048997 0.763140023
0.131327003 0.235028997 0.044108987
0.723598003 0.309489995 0.607969999
0.219840005 0.765107989 0.131184995
0.831278980 0.492491990 0.036788002
0.141530037 0.009062000 0.486676008
0.670852005 0.386194944 0.259541005
0.499713004 0.191004992 0.511345983
0.399807990 0.565581024 0.207323000
0.160285994 0.529606998 0.371650994
0.947997987 0.673372984 0.515240014
0.434998006 0.403046012 0.397078007
0.913057983 0.919568002 0.415948004
0.324793011 0.556751013 0.934154987
amorphous_config_BaTiO3, Ba20 Ti20 O60
1.0
11.5947389603 0.0000000000 0.0000000000
0.0000000000 11.5947389603 0.0000000000
0.0000000000 0.0000000000 11.5947389603
Ba Ti O
20 20 60
Direct
0.173637003 0.272652000 0.378246009
0.241557956 0.140770003 0.992775977
0.575196028 0.275380999 0.911195993
0.491008013 0.621204019 0.012242000
0.299876988 0.463268012 0.752994001
0.617052019 0.769321024 0.271966994
0.907741010 0.719789028 0.155036002
0.672044992 0.044938002 0.394553989
0.047396000 0.961776972 0.262383997
0.029493000 0.894721985 0.846661985
0.162314996 0.682163000 0.542181015
0.725042999 0.813489020 0.865257025
0.791769028 0.049904000 0.116417997
0.944346011 0.296573013 0.885370016
0.863322973 0.802745998 0.503151000
0.259514004 0.956893027 0.536257029
0.574618995 0.603191972 0.640502989
0.484690994 0.251868993 0.543154001
0.674974978 0.430070013 0.243541002
0.991630971 0.098327003 0.590430021
0.773073018 0.530682981 0.982909977
0.503005028 0.864333987 0.525213003
0.469734997 0.032497998 0.758562982
0.358509004 0.794735014 0.771602988
0.400256008 0.517624021 0.399940014
0.051812999 0.578029990 0.919479012
0.493804991 0.945532978 0.055842996
0.233944997 0.827470005 0.055271029
0.892212987 0.536166012 0.404195994
0.906645000 0.583986998 0.718102992
0.772809982 0.336304992 0.607366025
0.261833012 0.441724986 0.062629998
0.386366010 0.015394000 0.276960999
0.869216979 0.256675005 0.372029990
0.010514021 0.408232987 0.156178951
0.224815011 0.175341994 0.724147975
0.175545007 0.613201022 0.257705986
0.428842992 0.248768002 0.213109016
0.047680002 0.423970997 0.615366995
0.751084983 0.094416000 0.760293007
0.662581980 0.558121979 0.882763982
0.422464013 0.474119008 0.548552990
0.114090003 0.318845004 0.703881979
0.034958959 0.622123003 0.345923990
0.220975995 0.174805000 0.569604993
0.708621025 0.608991027 0.100869998
0.585883021 0.820313990 0.031656027
0.830254018 0.966305017 0.713523984
0.956839025 0.515879989 0.053440001
0.277945012 0.616621017 0.372613013
0.017945999 0.267176032 0.113095000
0.539925992 0.301997006 0.128340006
0.405722976 0.758612990 0.588838995
0.140806004 0.446049005 0.943994999
0.094971001 0.104758002 0.812480986
0.450884998 0.900568008 0.385794044
0.414104998 0.645775020 0.791280985
0.787937999 0.417980999 0.467830986
0.770801008 0.378562003 0.004295000
0.638935030 0.371556044 0.668734014
0.343546003 0.250492007 0.787617981
0.306582004 0.022482000 0.738997996
0.151859999 0.766339004 0.186545968
0.746379018 0.219111994 0.278347999
0.385131001 0.424466014 0.967718005
0.799203992 0.640981972 0.354254007
0.642392993 0.808673024 0.493716002
0.171551004 0.458579987 0.530995011
0.513746977 0.877799988 0.762490988
0.821622014 0.895237982 0.292519987
0.944462001 0.584909022 0.557583988
0.289299011 0.587363005 0.117390990
0.147816002 0.451371998 0.219681993
0.753661990 0.095582999 0.911527991
0.288756013 0.298439980 0.142829999
0.974494994 0.327531993 0.507170975
0.344491005 0.808948994 0.932296991
0.895543993 0.612748981 0.880831003
0.534183025 0.586385012 0.373715997
0.778542995 0.192127004 0.506260037
0.593711019 0.137915000 0.734362006
0.404864013 0.103557944 0.137802958
0.806461990 0.698162973 0.690078020
0.208094999 0.812218010 0.717972994
0.586383998 0.989184022 0.182306051
0.491957992 0.009734988 0.587583005
0.075503945 0.556986988 0.747919023
0.842384994 0.211826995 0.715313971
0.122566998 0.700401008 0.960877001
0.884603977 0.882456005 0.010904000
0.491757989 0.045774002 0.928542972
0.150689006 0.946955025 0.025626000
0.060410999 0.903123975 0.492558002
0.463014990 0.147989035 0.346733004
0.245555997 0.058350999 0.324948013
0.908933997 0.412380010 0.280001014
0.879025996 0.428746015 0.710896015
0.408969015 0.374933004 0.333503991
0.984027028 0.158211946 0.348078012
0.370236993 0.885007024 0.145439029
amorphous_config_BiBO3, Bi20 B20 O60
1.0
11.5920572281 0.0000000000 0.0000000000
0.0000000000 11.5920572281 0.0000000000
0.0000000000 0.0000000000 11.5920572281
Bi B O
20 20 60
Direct
0.744614005 0.170760006 0.904154003
0.180191994 0.023856999 0.660897017
0.696824014 0.553903997 0.967310011
0.224980995 0.620404005 0.219540998
0.214171007 0.401378989 0.738632977
0.253409982 0.022585988 0.313968986
0.953370988 0.848191977 0.469534010
0.447993010 0.208901003 0.712346017
0.382144004 0.389959008 0.383390993
0.344859987 0.762183011 0.846557975
0.236185998 0.712557018 0.562590003
0.732973993 0.761258006 0.201753974
0.536921024 0.066889003 0.220992997
0.989475012 0.662330031 0.983063996
0.747083008 0.111811996 0.522107005
0.239752993 0.140652001 0.986334026
0.491048992 0.925544024 0.554733992
0.106100000 0.301692992 0.198760003
0.761443019 0.504150987 0.486232996
0.891595006 0.052664001 0.222598001
0.417955011 0.331328988 0.106195003
0.550424993 0.975296021 0.876882970
0.745768011 0.879675984 0.915247023
0.844954014 0.337974012 0.298442990
0.232113004 0.215898007 0.501049995
0.997048974 0.533942997 0.639674008
0.816613972 0.272906005 0.674763024
0.566390991 0.778208971 0.963683009
0.860358000 0.441666007 0.777548015
0.431263000 0.535336971 0.718292952
0.570136011 0.680342972 0.648289025
0.935707986 0.978268027 0.941688001
0.475299001 0.713140011 0.164615005
0.013942003 0.791819990 0.204961002
0.122299999 0.437934995 0.989970982
0.698979020 0.775386989 0.493236005
0.134779006 0.877345026 0.923071027
0.629705012 0.308490008 0.343161941
0.626895010 0.305489987 0.050923001
0.394080997 0.767302990 0.351040959
0.403991997 0.764047027 0.469985962
0.134048000 0.318899989 0.009572029
0.044030000 0.788591027 0.317254007
0.829683006 0.154461026 0.697758973
0.134168983 0.888561010 0.528303981
0.158344999 0.494675010 0.894173026
0.268754005 0.200870007 0.799875021
0.493308991 0.736634016 0.282528013
0.243331000 0.923528016 0.945631027
0.919106007 0.010468960 0.403838992
0.295527011 0.306715995 0.558570981
0.416698992 0.424333990 0.758940995
0.355360031 0.069303989 0.165503994
0.645316005 0.190787002 0.056412000
0.527770996 0.569512010 0.657369971
0.693938017 0.782492995 0.947592020
0.524618983 0.777727008 0.694531024
0.861100972 0.886178970 0.918778002
0.894232988 0.079395004 0.983244002
0.791198015 0.310122997 0.562143028
0.668546021 0.888436019 0.487536013
0.384463996 0.262605011 0.015989000
0.339893997 0.364787996 0.195641994
0.052448001 0.961712003 0.929247022
0.776332974 0.733718991 0.406545013
0.584991992 0.102636002 0.599054992
0.120591000 0.768004000 0.881962001
0.284195006 0.199344039 0.392699987
0.921995997 0.583490014 0.565667033
0.868317008 0.435781986 0.347838998
0.111905001 0.541719019 0.635240018
0.491953999 0.068853974 0.842783988
0.602934957 0.412530988 0.392453998
0.534906983 0.363581002 0.106063001
0.740225017 0.277556986 0.309235007
0.923125982 0.273025006 0.231927007
0.355134964 0.070664003 0.611868024
0.808555007 0.613348007 0.096274972
0.829235017 0.533595026 0.838011980
0.659317970 0.688380003 0.561632991
0.292735010 0.839792967 0.688467026
0.526144981 0.674628019 0.908179998
0.271474957 0.531714976 0.373382986
0.388292015 0.644345999 0.123488002
0.679962993 0.981024981 0.879857004
0.137061954 0.157611966 0.533023000
0.086030006 0.738487005 0.125589013
0.793347001 0.338970006 0.771296024
0.714533985 0.952005029 0.222735003
0.544336975 0.225780994 0.333166003
0.560451984 0.765168011 0.091782004
0.695960999 0.363137007 0.974290013
0.053870998 0.497934014 0.073199987
0.919636011 0.856773019 0.160880998
0.497382998 0.880654991 0.920599997
0.436122000 0.984520018 0.368604988
0.106567003 0.118882000 0.185353994
0.332987010 0.603743970 0.721381009
0.956623018 0.439554006 0.710053027
0.287968993 0.779658020 0.294939995
amorphous_config_GeTe, Ge50 Te50-
1.0
14.7900152206 0.0000000000 0.0000000000
0.0000000000 14.7900152206 0.0000000000
0.0000000000 0.0000000000 14.7900152206
Ge Te
50 50
Direct
0.739160001 0.059746001 0.059273005
0.168782994 0.878616989 0.077434003
0.970475018 0.725485981 0.688486993
0.189200997 0.777231991 0.781588972
0.661469996 0.441509992 0.928321004
0.369367987 0.629598022 0.486993998
0.200405002 0.354198992 0.152194023
0.910812020 0.689531028 0.225677997
0.835483015 0.957167983 0.539699972
0.329099000 0.891815007 0.478686988
0.736522973 0.334540993 0.665817022
0.554389000 0.378224999 0.665422976
0.805912971 0.818745017 0.659829021
0.687726974 0.696295023 0.630074978
0.053178001 0.095149003 0.508666992
0.100700997 0.080207944 0.245848998
0.651970029 0.940535009 0.683745980
0.378836006 0.340644985 0.473695010
0.727424979 0.542594016 0.699549019
0.568238020 0.791354001 0.708594024
0.695876002 0.971036017 0.324772000
0.072762012 0.202824950 0.991041005
0.200549006 0.299149990 0.568843007
0.316704005 0.756756008 0.262427002
0.506327987 0.817842007 0.481106997
0.947889984 0.472250998 0.067957997
0.152678996 0.570599973 0.633612990
0.848778963 0.717200994 0.505671024
0.733757973 0.478765011 0.167877004
0.678811014 0.904781997 0.890726984
0.282900989 0.516807973 0.277934015
0.631124973 0.248333007 0.121234998
0.889024973 0.355376959 0.852110028
0.350437999 0.828733981 0.867147028
0.868349016 0.106067002 0.181968004
0.305981010 0.096818998 0.560571015
0.483925015 0.468075007 0.128708005
0.528611004 0.188475966 0.616290987
0.851926029 0.532779992 0.278450996
0.599417984 0.663430989 0.479108006
0.846478999 0.845632970 0.277662992
0.415201992 0.812811017 0.639681995
0.734332025 0.463714004 0.520619988
0.905547023 0.243064001 0.510657012
0.924052000 0.896287978 0.982855022
0.756901979 0.082942963 0.740179002
0.135671973 0.689190984 0.124620996
0.760453999 0.605673015 0.409790993
0.358893037 0.974704027 0.675199986
0.533020020 0.959320009 0.099877000
0.079393983 0.635218978 0.812040985
0.224941999 0.049694002 0.117732048
0.330271989 0.664362013 0.692615986
0.454140007 0.160848022 0.451402009
0.057806998 0.386664987 0.944882989
0.338476986 0.816860020 0.047759056
0.386415988 0.308304012 0.678535998
0.562496006 0.523353994 0.775151014
0.962727010 0.671355009 0.053376000
0.355127990 0.348374993 0.261642992
0.814073980 0.360127985 0.397859991
0.709152997 0.878959000 0.082996011
0.011217000 0.229488000 0.167908996
0.867253006 0.066400997 0.932079017
0.288727999 0.000378013 0.836822033
0.208973005 0.027251005 0.421279013
0.104246020 0.839052022 0.630900979
0.236726999 0.531907976 0.089806996
0.244801998 0.493649006 0.468860000
0.510478020 0.049343999 0.741455019
0.924009025 0.033298001 0.680494010
0.146182001 0.405921012 0.705650985
0.820647001 0.102938056 0.357059002
0.074417002 0.268795013 0.428591013
0.009757996 0.447593987 0.239897966
0.230916023 0.745766997 0.436089009
0.920451999 0.354133010 0.662667990
0.148530006 0.144935966 0.659569025
0.834021986 0.534859002 0.847759008
0.959816992 0.587109983 0.563850999
0.951107979 0.852757990 0.433652014
0.434538990 0.618055999 0.296371996
0.513230026 0.333837003 0.001450000
0.971740007 0.949240983 0.174795002
0.432603002 0.889208972 0.320154995
0.571074009 0.078138001 0.240115002
0.822088003 0.792105019 0.844545007
0.582832992 0.082823999 0.966378987
0.545394003 0.451229006 0.498995006
0.253794014 0.246897995 0.015387000
0.604700029 0.386409014 0.251733005
0.076686025 0.663828015 0.295670986
0.610992014 0.965103030 0.501708984
0.634100974 0.584626019 0.064494967
0.097034998 0.911677003 0.913492978
0.709420025 0.266151994 0.831385016
0.543765008 0.775636971 0.883215010
0.719043016 0.175699949 0.578059971
0.793130994 0.344341993 0.061172001
0.671351016 0.731248975 0.317317992
amorphous_config_InCl, In50 Cl50
1.0
15.0342159271 0.0000000000 0.0000000000
0.0000000000 15.0342159271 0.0000000000
0.0000000000 0.0000000000 15.0342159271
In Cl
50 50
Direct
0.270368993 0.227116004 0.070240021
0.218132004 0.564635992 0.601145029
0.000296000 0.874172986 0.860405028
0.640812993 0.236228943 0.022259951
0.758304000 0.905637980 0.755334020
0.412705988 0.479106009 0.512576997
0.381577998 0.383830011 0.807123005
0.575003028 0.678149998 0.079264000
0.109874003 0.321301013 0.769872010
0.557292998 0.196449995 0.597491980
0.696860015 0.590295970 0.810202003
0.637883008 0.366887003 0.794959009
0.989194989 0.573740005 0.771094024
0.093934000 0.627959013 0.219531059
0.184896007 0.017053001 0.988346994
0.484784991 0.454230011 0.097574003
0.478976011 0.978031993 0.536190987
0.020173000 0.187962994 0.147302002
0.076624036 0.397029012 0.390846014
0.377907008 0.088168025 0.813719988
0.077437997 0.009170000 0.397805005
0.536725998 0.929603994 0.254685014
0.296160996 0.090970002 0.251711994
0.281006992 0.788519025 0.413621992
0.269780010 0.842715979 0.719932973
0.859057009 0.723197997 0.008929000
0.198829994 0.651587009 0.926298022
0.990001023 0.892947972 0.180783004
0.529996991 0.666921020 0.414110005
0.110533997 0.085538000 0.636334002
0.184505999 0.426218987 0.055550002
0.368966013 0.511128008 0.284725994
0.483687013 0.214401007 0.275283992
0.577534974 0.784017026 0.652890027
0.753401995 0.193405002 0.278551012
0.997879982 0.793878973 0.557258010
0.792273998 0.772163987 0.309116989
0.298743993 0.804655015 0.139485002
0.747766972 0.984443009 0.442806005
0.272338986 0.217791006 0.480886012
0.674113989 0.430763990 0.486001015
0.875229001 0.157919005 0.546651006
0.885749996 0.603209019 0.458140999
0.899303019 0.379002005 0.642916024
0.531552970 0.932696998 0.949658990
0.450967997 0.692192018 0.820300996
0.792585015 0.479550987 0.215645000
0.794001997 0.989009023 0.082645997
0.880227983 0.186728999 0.899806976
0.903246999 0.436731011 0.012204000
0.738779008 0.580909014 0.005736000
0.524316013 0.208552003 0.792221010
0.253049999 0.234694004 0.851390004
0.491596013 0.918345988 0.756271005
0.203466997 0.489782006 0.804547012
0.393658012 0.779303014 0.974896014
0.406742990 0.770991027 0.565205991
0.480619013 0.535010993 0.917846978
0.727024972 0.017210960 0.905411005
0.213982001 0.557205021 0.377166003
0.846862972 0.701209009 0.798255026
0.052850962 0.441929013 0.186454996
0.036182001 0.304286003 0.953732014
0.927170992 0.057835001 0.276704013
0.126572967 0.836395979 0.000538000
0.455013007 0.743565023 0.257378012
0.353796005 0.965305984 0.380259991
0.951986015 0.167740002 0.721560001
0.591251016 0.096166000 0.395817012
0.992393017 0.051022001 0.001170993
0.947333992 0.976152003 0.564071000
0.342132002 0.112846002 0.629094005
0.385609001 0.985140979 0.127370000
0.293779999 0.348268986 0.221176997
0.261043012 0.374428988 0.584690988
0.723704994 0.292362988 0.640772998
0.049128000 0.222847000 0.490328997
0.144568995 0.983443022 0.798529983
0.849385023 0.416599005 0.826255977
0.038985014 0.530514002 0.555369973
0.173061967 0.871110022 0.558207989
0.617794991 0.834540009 0.440773010
0.278459013 0.584062994 0.128811002
0.016716000 0.592885017 0.970912993
0.107845001 0.733349979 0.763561010
0.688183010 0.023252999 0.616037011
0.893022001 0.652207971 0.199596003
0.865912974 0.424333006 0.398277998
0.781108022 0.536441982 0.602041006
0.840004027 0.233673006 0.109531045
0.454118013 0.318091989 0.431050986
0.622807980 0.332904994 0.202994004
0.522292972 0.427711010 0.651013970
0.440470994 0.284794003 0.029036999
0.693485022 0.816443980 0.143827006
0.620456994 0.763893008 0.892215014
0.018447995 0.825019002 0.363236010
0.688636005 0.597917020 0.325946003
0.151852995 0.981620014 0.204255998
0.637902975 0.090130001 0.143239006
amorphous_config_MgF2, Mg33 F66
1.0
10.7363729477 0.0000000000 0.0000000000
0.0000000000 10.7363729477 0.0000000000
0.0000000000 0.0000000000 10.7363729477
Mg F
33 66
Direct
0.881702006 0.800902009 0.736379027
0.269845992 0.587512016 0.477133989
0.477851003 0.010404000 0.364344001
0.860782981 0.439000994 0.775982976
0.527117014 0.387691975 0.020880001
0.338827014 0.571008980 0.155810952
0.066157997 0.866285980 0.501695991
0.831122994 0.103371002 0.854249001
0.361303985 0.278780997 0.761574984
0.565131009 0.555990994 0.643790007
0.704008996 0.674645007 0.918453991
0.629229009 0.651746988 0.330437988
0.797070980 0.466744989 0.104750998
0.099271998 0.005386949 0.813392997
0.600619018 0.936637998 0.872061014
0.097296998 0.374213994 0.600579023
0.052023999 0.131420001 0.127472997
0.684158981 0.119777001 0.157178000
0.328797996 0.095105052 0.972108006
0.302913994 0.550091982 0.811731994
0.928623974 0.709856987 0.208058000
0.091291003 0.415104985 0.963577986
0.055319998 0.391562015 0.267769009
0.171397999 0.763631999 0.949091971
0.769899011 0.399181992 0.496746987
0.926795006 0.157385007 0.407846004
0.464890987 0.317411005 0.346515000
0.740016997 0.881484985 0.454614997
0.641981006 0.160702944 0.602104008
0.357001990 0.828181982 0.642044008
0.186160997 0.839882016 0.246823996
0.474673986 0.842106998 0.125861004
0.233253002 0.107757002 0.516583979
0.807334006 0.273727000 0.826300025
0.252133012 0.376513988 0.874033988
0.135737002 0.450361997 0.424762994
0.884229004 0.341096014 0.360469013
0.399040997 0.471686989 0.414757013
0.716440022 0.056931999 0.990733027
0.161335945 0.981729984 0.398788989
0.664901972 0.562864006 0.485188991
0.902805984 0.974157989 0.454468995
0.603353024 0.953431010 0.215293005
0.058403015 0.195767000 0.534817994
0.690840006 0.502880991 0.248098999
0.186036006 0.462053001 0.143439993
0.836055994 0.624291003 0.793085992
0.805149019 0.212960005 0.545746028
0.360026985 0.919031978 0.249724001
0.498028010 0.671473026 0.206726000
0.787526011 0.753656983 0.322555006
0.442813993 0.405140996 0.182906002
0.923071980 0.445401996 0.591109991
0.151058003 0.584008992 0.916494012
0.911229014 0.468052000 0.960429013
0.995579004 0.098063998 0.947021008
0.074941002 0.736984015 0.105213001
0.037312999 0.368541002 0.781008005
0.572942019 0.809324026 0.409750998
0.468816996 0.993403018 0.007406950
0.424851000 0.659877002 0.582177997
0.978403986 0.753861010 0.598731995
0.036665000 0.826946020 0.844287992
0.219051003 0.944638014 0.944393992
0.697188973 0.428905994 0.673537016
0.540614009 0.172360003 0.256177992
0.743344009 0.822504997 0.618189991
0.661819994 0.500325978 0.973532975
0.488889009 0.197797000 0.673237979
0.210488006 0.520825028 0.645515978
0.439325005 0.449829012 0.734143019
0.686326027 0.299338013 0.093889996
0.382835001 0.972155988 0.521399975
0.261873007 0.662723005 0.300260007
0.586426973 0.660358012 0.782553017
0.634362996 0.037819982 0.465640008
0.467034996 0.912485003 0.756869018
0.079025030 0.962647021 0.167581007
0.360828996 0.174778000 0.398941010
0.311910987 0.750500977 0.076529026
0.765505016 0.847603977 0.869302988
0.288904995 0.734166980 0.794901013
0.451214999 0.244119003 0.935028970
0.942571998 0.527867019 0.217205003
0.803644001 0.669260979 0.078598000
0.257322997 0.272899985 0.611135006
0.038803000 0.772341013 0.341066986
0.224507004 0.171507999 0.087105036
0.006774000 0.309141010 0.096869998
0.074084997 0.208084002 0.296741009
0.605736017 0.309231013 0.464414001
0.929674029 0.005310059 0.736334980
0.165297002 0.972449005 0.642789006
0.681851029 0.060443044 0.751268029
0.845888019 0.112898000 0.238857999
0.222825006 0.762314975 0.525287986
0.251516998 0.133192003 0.813468993
0.405600995 0.530180991 0.981648028
0.580085993 0.788729012 0.993405998
amorphous_config_Mn2C, Mn66 C33
1.0
10.4013032913 0.0000000000 0.0000000000
0.0000000000 10.4013032913 0.0000000000
0.0000000000 0.0000000000 10.4013032913
Mn C
66 33
Direct
0.347654998 0.218098998 0.240832001
0.425756007 0.901834011 0.068106003
0.003036000 0.962598026 0.977558970
0.725099981 0.047079999 0.543398023
0.016396999 0.700982988 0.615733981
0.174149990 0.805948019 0.092203021
0.044798970 0.960762978 0.266940951
0.333719999 0.731601000 0.349675000
0.683624029 0.945075989 0.806276023
0.338174999 0.915152013 0.583620012
0.152722001 0.802793980 0.826301992
0.849843025 0.287532985 0.380140007
0.700811982 0.589685023 0.795451999
0.418848991 0.298474997 0.524515986
0.504140973 0.419524997 0.295540988
0.694254994 0.304208994 0.161153004
0.286139995 0.974574029 0.284346998
0.084317997 0.305940986 0.299502969
0.171910003 0.114699960 0.157740951
0.562892020 0.102849998 0.110518001
0.256891966 0.509990990 0.165388003
0.750293016 0.541881979 0.310748994
0.955797017 0.958258986 0.720957994
0.055284023 0.665191054 0.328683019
0.243696004 0.100074999 0.440917999
0.268229008 0.035285000 0.924835026
0.121680975 0.887718022 0.473595977
0.046265006 0.581561029 0.986684024
0.377079010 0.234713003 0.013953000
0.172215000 0.034013033 0.673668027
0.536427975 0.715792000 0.666765988
0.149469972 0.332287014 0.013694048
0.515266001 0.904694021 0.438170999
0.804059029 0.578401983 0.578414023
0.870319009 0.761101007 0.881502986
0.966486990 0.458016992 0.170540005
0.861137986 0.236524999 0.645510018
0.145255998 0.288118005 0.588492990
0.804395974 0.058251023 0.292351007
0.764385998 0.553664029 0.058148999
0.990779996 0.083415985 0.474319994
0.984721005 0.477937996 0.441011012
0.623085976 0.770030975 0.988781989
0.936393023 0.184777007 0.113839984
0.288682997 0.662742019 0.645277977
0.891213000 0.755223989 0.138129994
0.360713989 0.642045021 0.968923986
0.500564992 0.424782008 0.993071020
0.740038991 0.966543972 0.046280000
0.876698971 0.378390998 0.938829005
0.456086010 0.448592991 0.713142991
0.847154021 0.825493991 0.401917994
0.648599029 0.850405991 0.228756994
0.656108022 0.312534988 0.787424982
0.492314994 0.657371998 0.189401999
0.789851010 0.144086003 0.887959003
0.936227024 0.458247989 0.741941988
0.253228992 0.470450997 0.418148011
0.598169982 0.181864977 0.381801993
0.657227993 0.400388002 0.524078012
0.022260999 0.213593006 0.836860001
0.453907013 0.886044025 0.811240017
0.504161000 0.122282028 0.841897964
0.240824997 0.456182986 0.796323001
0.449638993 0.559131026 0.508557022
0.493701994 0.088436000 0.618075013
0.669767976 0.132346004 0.725021005
0.499615014 0.296806008 0.130362004
0.755620956 0.135455012 0.124550998
0.298236012 0.836120009 0.943270981
0.462004006 0.846662998 0.265127003
0.315750957 0.463964999 0.602406025
0.105700999 0.491079986 0.294981956
0.355026007 0.051765978 0.748533010
0.431295991 0.758760989 0.521727979
0.299139977 0.421703994 0.993099988
0.412474990 0.046732999 0.448253989
0.358622015 0.078807950 0.130031005
0.251902014 0.277107000 0.411009014
0.684440970 0.352950007 0.344747007
0.013965011 0.149426997 0.647158980
0.695289969 0.953989029 0.386256993
0.062335014 0.397462010 0.868031025
0.638911009 0.762501001 0.795466006
0.691389024 0.443078011 0.945460021
0.876857996 0.638872981 0.742138028
0.610536993 0.544880033 0.628121972
0.835981965 0.410073012 0.555047989
0.685905993 0.691447020 0.159013033
0.928276002 0.651916981 0.458727986
0.163323000 0.831795990 0.646595001
0.385526001 0.559283018 0.311524987
0.026249051 0.772194982 0.964051008
0.982913017 0.153587997 0.304318994
0.179290056 0.836085021 0.290693998
0.488970011 0.308649987 0.851480007
0.846361995 0.947777987 0.888399005
0.572001994 0.974793017 0.961340010
0.093509004 0.139474005 0.995553970
amorphous_config_Na3N, Na75 N25
1.0
14.3819150925 0.0000000000 0.0000000000
0.0000000000 14.3819150925 0.0000000000
0.0000000000 0.0000000000 14.3819150925
Na N
75 25
Direct
0.427635998 0.839568973 0.887571990
0.203785002 0.120135002 0.023730040
0.393808991 0.469671011 0.805894017
0.801904023 0.210529000 0.329596013
0.888913989 0.253428012 0.747121990
0.090428002 0.951103985 0.385361999
0.500124991 0.157435998 0.397787988
0.511128008 0.749571025 0.056902051
0.293157011 0.456025988 0.604978025
0.599134982 0.607653022 0.315573007
0.691622972 0.458236009 0.401670009
0.821317017 0.961315989 0.663839996
0.185757995 0.704407990 0.015178000
0.036990002 0.795527995 0.743321002
0.492913008 0.666181982 0.740909994
0.847691000 0.972644985 0.391368985
0.259131014 0.007560968 0.803964972
0.979871988 0.500944018 0.439967006
0.748696029 0.577134013 0.105582997
0.624343991 0.840382993 0.783928990
0.822166979 0.338102996 0.544547975
0.670185983 0.164636001 0.617573023
0.065374970 0.571054995 0.694042981
0.649369001 0.955694020 0.023273945
0.942435980 0.799363017 0.314599991
0.360738993 0.039670944 0.583509982
0.013734000 0.287402004 0.087341003
0.179881006 0.849825978 0.585632980
0.865426004 0.410822988 0.215819001
0.490117997 0.059921999 0.763428986
0.497750014 0.368813008 0.021687031
0.977110982 0.106709003 0.239611998
0.139016002 0.662976980 0.469280005
0.946382999 0.078842998 0.008064000
0.909102976 0.574616015 0.943422019
0.268465996 0.409996003 0.978560984
0.641478002 0.383807003 0.193937004
0.414570004 0.869880974 0.430664003
0.481050014 0.414734989 0.407045990
0.369273007 0.570986986 0.100404024
0.611652017 0.941587985 0.541074991
0.572420001 0.554782987 0.934176028
0.237066999 0.450691015 0.354422003
0.773252010 0.082015991 0.865411997
0.012843000 0.068145998 0.764786005
0.775358975 0.191378996 0.105322957
0.075737000 0.625600994 0.250099003
0.302659005 0.897363007 0.048418999
0.541171014 0.480345994 0.620555997
0.344765991 0.218493998 0.853964984
0.247514993 0.194884002 0.429906011
0.316401988 0.018209999 0.259880990
0.384052008 0.646071017 0.925902009
0.578885019 0.935307980 0.286978006
0.325179994 0.749036014 0.218860999
0.057349000 0.341066003 0.597793996
0.727931023 0.386090010 0.980862975
0.758464992 0.500544012 0.782791018
0.291375011 0.281497002 0.200940996
0.264831990 0.663562000 0.680709004
0.602487981 0.195993006 0.936767995
0.830311000 0.617304027 0.320583999
0.023539999 0.299293011 0.315441012
0.994764984 0.139952004 0.541945994
0.413554996 0.248765007 0.637785017
0.708904028 0.699240029 0.912339985
0.195491001 0.175104007 0.670682013
0.855297983 0.890294015 0.927740991
0.549431980 0.176565006 0.155520007
0.663128018 0.667859972 0.519272983
0.835200012 0.968773007 0.169541001
0.068908997 0.906654000 0.162153006
0.088564999 0.293386996 0.825936973
0.951669991 0.713676989 0.536531985
0.433732003 0.617344022 0.517264009
0.396394998 0.561882973 0.664620996
0.754832983 0.811791003 0.326680005
0.225850999 0.821808994 0.425918013
0.981127024 0.652795017 0.380715996
0.109576002 0.708401024 0.629567027
0.757044971 0.862866998 0.518445015
0.735818982 0.503274977 0.249201000
0.569544017 0.543000996 0.468062997
0.699922025 0.759940982 0.353747010
0.797192991 0.024163961 0.015769999
0.034143001 0.210886002 0.689332008
0.976324022 0.761188984 0.899351001
0.336988002 0.736612022 0.054262996
0.748714983 0.541522980 0.938439012
0.340649009 0.121765018 0.723141015
0.617006004 0.281383991 0.405503988
0.045921002 0.722935975 0.919323981
0.632309973 0.281973004 0.066316999
0.822741985 0.820639014 0.497727007
0.962751985 0.954433978 0.280680001
0.905376971 0.250584990 0.205638006
0.247064993 0.847244024 0.350151002
0.411233008 0.490554988 0.964594007
0.689464986 0.285073012 0.443771005
0.551958025 0.726858020 0.884872973
amorphous_config_SiO2, Si34 O68
1.0
12.2794189453 0.0000000000 0.0000000000
0.0000000000 12.2794189453 0.0000000000
0.0000000000 0.0000000000 12.2794189453
Si O
34 68
Direct
0.229149997 0.786897004 0.871241987
0.291610986 0.588518023 0.001922011
0.750721991 0.485035002 0.829397976
0.980189979 0.537449002 0.913872004
0.224300995 0.395761997 0.401414007
0.993870974 0.763360977 0.786942005
0.717646956 0.008956000 0.399540007
0.172116995 0.036467001 0.251053989
0.085291997 0.622829974 0.125077963
0.400076002 0.370988011 0.033017993
0.723711014 0.007895947 0.132168993
0.069347002 0.854983985 0.366535008
0.600126028 0.666698992 0.724409997
0.465438992 0.863749027 0.805072010
0.056232002 0.601360977 0.373037010
0.818553984 0.651714981 0.406590998
0.780641973 0.146479994 0.908984005
0.853012025 0.848405004 0.262111992
0.809215009 0.232052997 0.485684991
0.868830979 0.308959991 0.722262025
0.648268998 0.435059011 0.430305988
0.515019000 0.433436990 0.655196011
0.928340018 0.826431036 0.558794975
0.490981996 0.947049022 0.040032029
0.610545993 0.892710984 0.619262993
0.458301008 0.362419009 0.263045013
0.263215005 0.380587995 0.648146033
0.824566007 0.939456999 0.753790975
0.407227010 0.740341008 0.154690027
0.600606024 0.315337986 0.868400991
0.104877949 0.385414988 0.758794010
0.189115003 0.852153003 0.105150998
0.376762986 0.163135052 0.146725997
0.031339999 0.228276998 0.335628986
0.815510988 0.040736001 0.832336009
0.570384979 0.428065985 0.538555026
0.172796994 0.938215017 0.349048018
0.612707973 0.754068017 0.614933014
0.814369977 0.718801975 0.287564009
0.930478990 0.237779006 0.410952985
0.397926986 0.654639006 0.048424006
0.741945028 0.124838002 0.447389007
0.830892980 0.239693001 0.611990988
0.992007971 0.638837993 0.831143975
0.691206992 0.042157002 0.256734014
0.713263988 0.561810017 0.418191999
0.458923012 0.668474019 0.251410007
0.329369009 0.268462002 0.076343998
0.037990000 0.579487979 0.240296006
0.089140996 0.759214997 0.115697026
0.112645000 0.817507029 0.808669984
0.228744999 0.862851977 0.977665007
0.295787007 0.807963014 0.174125001
0.834313989 0.751393974 0.497004986
0.012999000 0.885739982 0.481920004
0.003206015 0.596099019 0.028488994
0.533200979 0.557219028 0.696730018
0.206346005 0.573624015 0.104727030
0.983079016 0.868780017 0.271777987
0.387914002 0.408056021 0.658855021
0.883261025 0.929648995 0.632759988
0.234955996 0.649304986 0.897777975
0.235358998 0.359118998 0.525583982
0.332949013 0.824213982 0.796401024
0.933706999 0.585309982 0.415564001
0.698922992 0.924822986 0.712921977
0.456633002 0.419811010 0.146405995
0.346091986 0.389723986 0.336755991
0.542375982 0.749779999 0.816994011
0.618055999 0.980342984 0.064162999
0.702989995 0.607738972 0.785784006
0.565658987 0.402581006 0.330927014
0.813795984 0.926473975 0.367637008
0.808443010 0.897924006 0.150762007
0.493333012 0.920857012 0.682551026
0.632867992 0.953152001 0.496675998
0.173197001 0.477986008 0.681204021
0.478421003 0.845090985 0.109717965
0.663021982 0.425998986 0.908500016
0.057497025 0.435281992 0.874318004
0.739821970 0.334841013 0.448242992
0.134608999 0.305487990 0.342770994
0.891385019 0.838995993 0.829279006
0.155176997 0.509692013 0.401176989
0.115364000 0.723426998 0.380650997
0.856287003 0.239849001 0.835074008
0.476159006 0.938905001 0.910721004
0.136131003 0.968321979 0.142859995
0.566363990 0.346473008 0.740608990
0.783685029 0.095164001 0.033794045
0.488543987 0.320789009 0.943524003
0.455954999 0.227062002 0.234583020
0.424677014 0.059296012 0.086325049
0.270954996 0.120416999 0.220936999
0.995431006 0.332278013 0.702579021
0.208646059 0.298646003 0.744333029
0.853179991 0.497756988 0.910489976
0.655811012 0.195448995 0.880662978
0.065628998 0.114900000 0.278488010
0.790908992 0.420477986 0.721961021
0.991379023 0.750241995 0.651703000
0.330094993 0.467934012 0.971462011
amorphous_config_TiO2, Ti33 O66
1.0
11.1652088165 0.0000000000 0.0000000000
0.0000000000 11.1652088165 0.0000000000
0.0000000000 0.0000000000 11.1652088165
Ti O X
31 66 2
Direct
0.623202026 0.668905020 0.840668023
0.906208992 0.726315022 0.732113004
0.483680010 0.690231979 0.302141011
0.852889001 0.191832006 0.596395016
0.248643041 0.044626001 0.283995003
0.223222971 0.920965016 0.594766021
0.100399971 0.068278998 0.812022984
0.194903001 0.645255029 0.488269001
0.452419996 0.219179004 0.866478026
0.438800007 0.915444016 0.916158020
0.763885975 0.676571012 0.091614962
0.979296982 0.268882006 0.241629004
0.115293004 0.796199024 0.195923001
0.142636999 0.543742001 0.983834982
0.440766990 0.576057971 0.558324993
0.932246983 0.451368004 0.543619990
0.794952035 0.156491995 0.873324990
0.896710992 0.899106979 0.042332999
0.209426001 0.244135007 0.041180015
0.137043998 0.822005987 0.914098978
0.003085017 0.557803988 0.287891001
0.864616990 0.453693986 0.819522977
0.396099001 0.492487997 0.818875015
0.783482015 0.926707983 0.513442039
0.475587994 0.231262997 0.200629994
0.401046991 0.455300003 0.111256003
0.665757000 0.405963987 0.990697026
0.729337990 0.647943974 0.394369990
0.506044984 0.012292027 0.642892003
0.702583015 0.169754028 0.329836994
0.611995995 0.940279007 0.187223002
0.499307990 0.465281993 0.946439981
0.153463006 0.778267980 0.561155975
0.710829973 0.508979976 0.842054009
0.749794006 0.736962020 0.791032016
0.892439008 0.049638033 0.517952979
0.568444967 0.652925014 0.460981011
0.551195025 0.380181015 0.136526003
0.500384986 0.165043950 0.571685016
0.073662996 0.528091013 0.152539968
0.263837993 0.583805025 0.880136967
0.740998983 0.852789998 0.141592026
0.957225025 0.126764998 0.798575997
0.393018007 0.220515996 0.025637999
0.124194980 0.088923998 0.642361999
0.407330990 0.605538011 0.172183007
0.903904974 0.861347973 0.640379012
0.869193971 0.641632974 0.244850993
0.021548986 0.466042995 0.899933994
0.598933995 0.260114014 0.897414982
0.180207014 0.910268009 0.751589000
0.707286000 0.001665000 0.363478988
0.392102987 0.127220035 0.310294002
0.195890993 0.168745995 0.898705006
0.604224026 0.117298998 0.186391950
0.965996027 0.402247012 0.340417027
0.498436987 0.793780029 0.818750024
0.215434998 0.123698004 0.139034033
0.355378002 0.652642012 0.416215986
0.878813028 0.734125018 0.994207978
0.808264971 0.317191988 0.933647990
0.854991972 0.348158985 0.694642007
0.252745986 0.884006977 0.234522998
0.394154996 0.340871990 0.766864002
0.560595989 0.272145987 0.346821010
0.047525998 0.735252023 0.827049017
0.055142045 0.280072004 0.095767997
0.829250991 0.206881002 0.241043001
0.998220980 0.274884999 0.546164989
0.773109019 0.508022010 0.070845999
0.192577004 0.998067021 0.437312990
0.739115000 0.216058001 0.484422028
0.029904008 0.947700977 0.939882994
0.796195984 0.782021999 0.442834973
0.752916992 0.121868998 0.721652985
0.071742997 0.530771971 0.474756002
0.476072997 0.058902025 0.803682983
0.979727030 0.902263999 0.186997995
0.459872991 0.419120997 0.507983983
0.541900992 0.917832971 0.044059001
0.270089984 0.256282985 0.497283995
0.505362988 0.577811003 0.734499991
0.295904011 0.573520005 0.618492961
0.634818017 0.940204978 0.579991996
0.818404019 0.031516001 0.973012984
0.387331009 0.921881020 0.599277020
0.293678999 0.872318029 0.965529025
0.635053992 0.643795013 0.252389997
0.502624989 0.856257975 0.282415003
0.112418003 0.695968986 0.325455993
0.919194996 0.561289012 0.681881011
0.803297997 0.517422974 0.476797998
0.616679013 0.667667985 0.998184979
0.128923997 0.716180027 0.055351000
0.353846997 0.350533992 0.226649001
0.251574993 0.416653037 0.012529969
0.065897003 0.165855005 0.339511991
0.435817987 0.265807003 0.462404013
0.127339005 0.173072994 0.500485003
amorphous_config_VO2, V33 O66
1.0
10.5506000519 0.0000000000 0.0000000000
0.0000000000 10.5506000519 0.0000000000
0.0000000000 0.0000000000 10.5506000519
V O
33 66
Direct
0.940401971 0.758674026 0.786715984
0.209162995 0.687835991 0.289985001
0.249127999 0.145022005 0.522867978
0.646919012 0.459713995 0.844322026
0.405557007 0.959824026 0.747977018
0.596638978 0.009894000 0.129492998
0.437144995 0.927977026 0.413372010
0.825977981 0.180390000 0.959595025
0.027868001 0.438502014 0.777815998
0.426362008 0.692722023 0.833095014
0.707412004 0.686618984 0.023962000
0.672053993 0.389916003 0.541243970
0.916921973 0.432092011 0.052960001
0.980862975 0.055856943 0.708746016
0.554691970 0.201219007 0.824926972
0.172783002 0.496071994 0.492659003
0.129525006 0.221710995 0.951346993
0.672683001 0.115901999 0.565425992
0.465727001 0.759805977 0.177019000
0.331041992 0.416626990 0.713283002
0.905341029 0.584761977 0.361386001
0.202041999 0.507152975 0.004580975
0.193354994 0.332787007 0.264598012
0.213845998 0.787881970 0.975951016
0.740891993 0.280146003 0.281735986
0.963774025 0.248201996 0.501450002
0.472945005 0.479629993 0.195363000
0.685259998 0.932506025 0.857016981
0.689899027 0.807628989 0.478830993
0.420307994 0.609452009 0.498369008
0.265679002 0.025823951 0.195280001
0.901005983 0.851343989 0.244185001
0.975683987 0.095468000 0.202696994
0.954133987 0.314031005 0.908595979
0.998241007 0.122547001 0.034644961
0.830093980 0.280086011 0.114418998
0.603226006 0.046436999 0.720670998
0.400683999 0.616415977 0.288682997
0.840031028 0.986504972 0.154790998
0.082458973 0.101571999 0.554095984
0.418653011 0.600089014 0.687835991
0.647701025 0.083999000 0.968886971
0.609296978 0.981145024 0.481234998
0.711708009 0.482376009 0.694528997
0.526084006 0.841178000 0.788491011
0.397648007 0.765371025 0.022290999
0.635981023 0.858757019 0.027042031
0.814939976 0.382771999 0.447117001
0.582991004 0.629424989 0.149513006
0.606455982 0.389082998 0.219565004
0.741191030 0.807954013 0.624704003
0.268947989 0.621683002 0.885643005
0.950031996 0.607948005 0.731652975
0.051957000 0.780737996 0.903517008
0.114421964 0.365386993 0.103744000
0.030199051 0.529370010 0.950031996
0.796836019 0.778589010 0.872465014
0.101659998 0.116906002 0.808165014
0.321285009 0.847778022 0.275687993
0.569417000 0.492338002 0.476092994
0.350789994 0.983779013 0.590063989
0.985376000 0.882538021 0.681070983
0.184564993 0.663940012 0.107739002
0.049725998 0.944034994 0.253592968
0.640334010 0.232446998 0.438217998
0.620392025 0.262950003 0.654599011
0.563903987 0.880303025 0.261352003
0.772457004 0.517881989 0.976432979
0.339742988 0.447441995 0.519405007
0.380246013 0.471235991 0.060973998
0.482140988 0.376616001 0.817712009
0.761831999 0.652507007 0.411709994
0.331344992 0.077316999 0.376529992
0.997111976 0.532882988 0.487320006
0.294400007 0.848249972 0.810931981
0.437072992 0.033874989 0.120023966
0.201662004 0.926238000 0.055870056
0.254881978 0.167103007 0.026291000
0.353116989 0.339111000 0.262371987
0.243091002 0.665955007 0.473572999
0.846854985 0.050649047 0.829281986
0.165417999 0.490141004 0.669054985
0.694997013 0.299452990 0.894236028
0.896866977 0.488489002 0.226510003
0.817874014 0.887413979 0.380991995
0.316854000 0.239730999 0.634737015
0.164840996 0.499812007 0.307321012
0.651417971 0.127031997 0.222967982
0.194053993 0.367193013 0.862374008
0.144494995 0.304426014 0.441756994
0.904994011 0.185914993 0.330538005
0.840227008 0.117074013 0.583516002
0.514890015 0.763942003 0.482421994
0.399973989 0.093577981 0.839541972
0.837001979 0.736258984 0.141999006
0.008927000 0.714375973 0.318004996
0.970089018 0.330280989 0.665228009
0.573987007 0.612600029 0.897764027
0.143144965 0.160989046 0.242454007
amorphous_config_YbFeO3, Yb20 Fe20 O60
1.0
10.7414045334 0.0000000000 0.0000000000
0.0000000000 10.7414045334 0.0000000000
0.0000000000 0.0000000000 10.7414045334
Yb Fe O
20 20 60
Direct
0.863918006 0.163051993 0.260926008
0.975058019 0.277000993 0.923164010
0.477178007 0.454820007 0.668012023
0.731706977 0.752416015 0.203330994
0.282860011 0.657238007 0.857885003
0.995563984 0.888953984 0.367980003
0.985647976 0.512950003 0.279457003
0.454183996 0.062127002 0.680558980
0.403290004 0.910781980 0.367053986
0.120976001 0.022186000 0.818409026
0.237764001 0.618871987 0.449218988
0.715794981 0.993191004 0.846234977
0.676203012 0.335022002 0.394403011
0.684243977 0.977015972 0.457441002
0.741016984 0.492137015 0.765179992
0.176002994 0.069077000 0.147021994
0.485190988 0.555948019 0.257912993
0.245738000 0.315357000 0.386593997
0.445899010 0.211285993 0.205128998
0.898395002 0.766654015 0.688104987
0.972443998 0.547160983 0.999993980
0.225290999 0.835008979 0.633351028
0.431401014 0.960720003 0.991075993
0.520913005 0.765326977 0.673922002
0.650510013 0.252312005 0.953575015
0.893438995 0.003069997 0.067602001
0.737798989 0.213493004 0.648217976
0.559575021 0.731840014 0.957056999
0.034246001 0.523766994 0.659219027
0.198904991 0.324353009 0.710623980
0.731801033 0.605210006 0.496271014
0.348051012 0.208139002 0.897920012
0.634068012 0.996559024 0.179197997
0.204908967 0.056550026 0.486402005
0.747997999 0.463948011 0.115756989
0.270125031 0.703423977 0.143308043
0.025946001 0.788856030 0.925194979
0.242900997 0.419301003 0.121003032
0.996205986 0.206943005 0.527821004
0.495442986 0.478671998 0.987127006
0.727488995 0.106853999 0.061961055
0.700644016 0.808952987 0.727394998
0.049612001 0.094815016 0.383758008
0.074030995 0.704146981 0.579277992
0.072577000 0.410938025 0.059342980
0.582774997 0.396923989 0.860135019
0.344348997 0.709109008 0.647207975
0.124372005 0.669641018 0.016874000
0.021392941 0.368169993 0.424782991
0.996044993 0.344123989 0.690975010
0.333916992 0.115502000 0.387392998
0.463450998 0.353760988 0.363757998
0.962705016 0.094727993 0.670763016
0.200977996 0.515049994 0.265922010
0.641433001 0.136797994 0.306944966
0.997457981 0.139595002 0.086542010
0.207945004 0.877481997 0.464626998
0.827709019 0.375458002 0.239025950
0.586817026 0.362827986 0.103887998
0.600857973 0.883612990 0.299057990
0.213165000 0.500604987 0.723926008
0.908273995 0.912280023 0.887143970
0.522494972 0.131913006 0.915341020
0.849528015 0.843993008 0.501044989
0.346459985 0.562819004 0.072810054
0.265183002 0.004254000 0.657500029
0.825155020 0.742965996 0.411039948
0.861191988 0.574799001 0.612214029
0.375172019 0.349173993 0.004693031
0.866954029 0.608762026 0.128691003
0.485818028 0.890143991 0.820170999
0.095034003 0.460950971 0.486252010
0.057797000 0.888692975 0.078965001
0.653310001 0.352771014 0.609794974
0.450557947 0.025472999 0.157624006
0.274806023 0.052232999 0.959949970
0.965900004 0.628525019 0.842491031
0.046418000 0.696310997 0.442270011
0.176707029 0.218796998 0.561630011
0.158898994 0.222811997 0.846526980
0.135830998 0.863754034 0.192491055
0.775506020 0.207882047 0.832872987
0.828157008 0.425417989 0.950425982
0.479059994 0.606105030 0.849865019
0.981832027 0.974774003 0.616814017
0.678153992 0.542473972 0.345241994
0.153381944 0.824159026 0.794812977
0.641133010 0.871595979 0.041185975
0.710435987 0.737254977 0.847777009
0.606068015 0.610364974 0.089676999
0.345315993 0.721179008 0.296752989
0.821283996 0.951063991 0.232195005
0.253991991 0.263893962 0.177420005
0.820802987 0.196936965 0.486876011
0.373869002 0.262652993 0.730668008
0.518532991 0.881564021 0.552452028
0.656768978 0.061105002 0.646978021
0.408762008 0.451941013 0.442571998
0.380831003 0.809946001 0.033697002
0.592720985 0.613062978 0.599449992
