# Supplementary material for: Predicting emergence of crystals from amorphous precursors with deep learning potentials
Source: Nat Comput Sci. 2024 Dec 18;5(2):105–11. doi: 10.1038/s43588-024-00752-y (PMC11860218; doi:10.1038/s43588-024-00752-y)
Supplement: Supplementary file 3 — Source data for Fig. 2. [file 43588_2024_752_MOESM3_ESM.csv]

	rss_spg_count	a2c_spg_count	acceleration_factor
SiO2	24	4	6
TiO2	25	7	3.5714
GeTe	23	10	2.3
BiBO3	9	5	1.8
VO2	23	13	1.7692
Al2O3	15	12	1.25
Mn2C	21	24	0.875
