# Supplementary material for: Predicting emergence of crystals from amorphous precursors with deep learning potentials
Source: Nat Comput Sci. 2024 Dec 18;5(2):105–11. doi: 10.1038/s43588-024-00752-y (PMC11860218; doi:10.1038/s43588-024-00752-y)
Supplement: Supplementary file 4 — Source data for Extended Data Fig. 1. [file 43588_2024_752_MOESM4_ESM.csv]

fraction Fe2B (atomic: i.e. Fe2/3B1/3)	formation energy (eV/atom) wrt. Fe and Fe2B
1.0	0.0481
1.0	0.0481
1.0	0.0755
1.0	0.0755
1.0	0.0755
1.0	0.0481
1.0	0.0481
1.0	0.0481
1.0	0.0481
1.0	0.0481
1.0	0.0481
1.0	0.0481
1.0	0.0481
1.0	0.0481
1.0	0.0481
1.0	0.0481
1.0	0.0481
1.0	0.0481
1.0	0.0481
1.0	0.0481
1.0	0.0481
1.0	0.0481
1.0	0.0481
1.0	0.0481
1.0	0.0481
1.0	0.0481
1.0	0.0481
1.0	0.0481
1.0	0.0481
1.0	0.0481
1.0	0.0481
1.0	0.0481
1.0	0.0999
1.0	0.0999
1.0	0.0481
1.0	0.0755
1.0	0.0871
1.0	0.0874
1.0	0.0887
1.0	0.0922
1.0	0.0922
1.0	0.0922
1.0	0.094
1.0	0.0954
1.0	0.0954
1.0	0.0986
1.0	0.0023
1.0	0.0481
1.0	0.0481
1.0	0.0481
1.0	0.0481
1.0	0.0481
1.0	0.0481
1.0	0.0481
1.0	0.0755
1.0	0.0755
1.0	0.0755
1.0	0.0755
1.0	0.0481
1.0	0.0481
1.0	0.0481
1.0	0.0481
1.0	0.0481
1.0	0.0481
1.0	0.0481
1.0	0.0481
1.0	0.0755
1.0	0.0755
1.0	0.0755
1.0	0.0952
1.0	0.0023
1.0	0.0023
1.0	0.0481
1.0	0.0481
1.0	0.0481
1.0	0.0481
1.0	0.0481
1.0	0.0481
1.0	0.0481
1.0	0.0481
1.0	0.0481
1.0	0.0481
1.0	0.0481
1.0	0.0481
1.0	0.0481
1.0	0.0482
1.0	0.0642
1.0	0.0642
1.0	0.0714
1.0	0.0755
1.0	0.0755
1.0	0.0755
1.0	0.0755
1.0	0.0755
1.0	0.0755
1.0	0.0755
1.0	0.0922
1.0	0.0922
1.0	0.093
1.0	0.094
1.0	0.095
1.0	0.095
1.0	0.0481
1.0	0.0481
1.0	0.0481
1.0	0.0481
1.0	0.0481
1.0	0.0481
1.0	0.0481
1.0	0.0481
1.0	0.0755
1.0	0.0755
1.0	0.0922
1.0	0.0922
1.0	0.095
1.0	0.0481
1.0	0.0481
1.0	0.0481
1.0	0.0481
1.0	0.0481
1.0	0.0481
1.0	0.0481
1.0	0.0481
1.0	0.0481
1.0	0.0481
1.0	0.0999
1.0	0.0481
1.0	0.0481
1.0	0.0481
1.0	0.0481
1.0	0.0481
1.0	0.0481
1.0	0.0481
1.0	0.0481
1.0	0.0481
1.0	0.0481
1.0	0.0481
1.0	0.0481
1.0	0.0642
1.0	0.0642
1.0	0.0743
1.0	0.075
1.0	0.0755
1.0	0.0755
1.0	0.0755
1.0	0.0755
1.0	0.076
1.0	0.0768
1.0	0.0922
1.0	0.0954
1.0	0.0954
1.0	0.0954
1.0	0.0954
1.0	0.0954
1.0	0.0999
1.0	0.0999
1.0	0.0999
1.0	0.0999
1.0	0.0999
1.0	0.0999
1.0	0.0999
1.0	0.0023
1.0	0.0023
1.0	0.0023
1.0	0.0023
1.0	0.0481
1.0	0.0481
1.0	0.0481
1.0	0.0481
1.0	0.0481
1.0	0.0481
1.0	0.0481
1.0	0.0481
1.0	0.0481
1.0	0.0481
1.0	0.0481
1.0	0.0482
1.0	0.0755
1.0	0.0755
1.0	0.0755
1.0	0.0755
1.0	0.0755
1.0	0.0755
1.0	0.0755
1.0	0.0755
1.0	0.0755
1.0	0.0755
1.0	0.0755
1.0	0.0755
1.0	0.0755
1.0	0.0755
1.0	0.0755
1.0	0.0755
1.0	0.0755
1.0	0.0845
1.0	0.0878
1.0	0.095
1.0	0.095
1.0	0.095
1.0	0.0481
1.0	0.0481
1.0	0.0481
1.0	0.0481
1.0	0.0481
1.0	0.0481
1.0	0.0481
1.0	0.0481
1.0	0.0481
1.0	0.0685
1.0	0.0755
1.0	0.0755
1.0	0.0755
1.0	0.0755
1.0	0.0922
1.0	0.0922
1.0	0.0922
1.0	0.0954
1.0	0.0954
1.0	0.0955
1.0	0.0999
1.0	0.0999
1.0	0.0999
1.0	0.0999
1.0	0.0023
1.0	0.0023
1.0	0.0481
1.0	0.0481
1.0	0.0481
1.0	0.0481
1.0	0.0481
1.0	0.0481
1.0	0.0481
1.0	0.0481
1.0	0.0481
1.0	0.0481
1.0	0.0481
1.0	0.0481
1.0	0.0481
1.0	0.0481
1.0	0.0481
1.0	0.0481
1.0	0.0481
1.0	0.0481
1.0	0.0481
1.0	0.0481
1.0	0.0481
1.0	0.0481
1.0	0.0481
1.0	0.0481
1.0	0.0481
1.0	0.0481
1.0	0.0481
1.0	0.0481
1.0	0.0481
1.0	0.0481
1.0	0.0481
1.0	0.0481
1.0	0.0481
1.0	0.0642
1.0	0.0731
1.0	0.0743
1.0	0.0755
1.0	0.0833
1.0	0.0922
1.0	0.0922
1.0	0.095
1.0	0.095
1.0	0.095
1.0	0.095
1.0	0.0954
1.0	0.0955
1.0	0.0999
1.0	0.0999
1.0	0.0481
1.0	0.0481
1.0	0.0481
1.0	0.0481
1.0	0.0481
1.0	0.0481
1.0	0.0481
1.0	0.0481
1.0	0.0481
1.0	0.0481
1.0	0.0481
1.0	0.0481
1.0	0.0481
1.0	0.0481
1.0	0.0481
1.0	0.0481
1.0	0.0481
1.0	0.0481
1.0	0.0481
1.0	0.0481
1.0	0.0481
1.0	0.0487
1.0	0.0922
1.0	0.0922
1.0	0.0922
1.0	0.0922
1.0	0.0922
1.0	0.095
1.0	0.095
1.0	0.095
1.0	0.0481
1.0	0.0481
1.0	0.0481
1.0	0.0481
1.0	0.0481
1.0	0.0481
1.0	0.0481
1.0	0.0755
1.0	0.0755
1.0	0.0481
1.0	0.0481
1.0	0.0481
1.0	0.0755
1.0	0.0755
1.0	0.0755
1.0	0.0755
1.0	0.0755
1.0	0.0755
1.0	0.0755
1.0	0.0755
1.0	0.0755
1.0	0.076
1.0	0.0481
1.0	0.0481
1.0	0.0481
1.0	0.0481
1.0	0.0481
1.0	0.0481
1.0	0.0481
1.0	0.0481
1.0	0.0481
1.0	0.0481
1.0	0.0023
1.0	0.0481
1.0	0.0481
1.0	0.0481
1.0	0.0922
1.0	0.0481
1.0	0.0481
1.0	0.0481
1.0	0.0481
1.0	0.0481
1.0	0.0481
1.0	0.0481
1.0	0.0481
1.0	0.0481
1.0	0.0481
1.0	0.0481
1.0	0.0481
1.0	0.089
1.0	0.0922
1.0	0.0927
1.0	0.0927
1.0	0.0927
1.0	0.0755
1.0	0.0325
1.0	0.0325
1.0	0.0481
1.0	0.0481
1.0	0.0481
1.0	0.0481
1.0	0.0481
1.0	0.0481
1.0	0.0481
1.0	0.0481
1.0	0.0481
1.0	0.0481
1.0	0.0481
1.0	0.0481
1.0	0.0481
1.0	0.0481
1.0	0.0481
1.0	0.0481
1.0	0.0481
1.0	0.0481
1.0	0.0481
1.0	0.0481
1.0	0.0481
1.0	0.0481
1.0	0.0481
1.0	0.0481
1.0	0.0481
1.0	0.0481
1.0	0.0481
1.0	0.0481
1.0	0.0481
1.0	0.0481
1.0	0.0481
1.0	0.0563
1.0	0.075
1.0	0.0755
1.0	0.0755
1.0	0.0755
1.0	0.0755
1.0	0.0755
1.0	0.0755
1.0	0.0755
1.0	0.0755
1.0	0.0755
1.0	0.0755
1.0	0.0755
1.0	0.0755
1.0	0.0755
1.0	0.0755
1.0	0.0755
1.0	0.0481
1.0	0.0481
1.0	0.0481
1.0	0.0481
1.0	0.0755
1.0	0.0755
1.0	0.0755
1.0	0.0755
1.0	0.0755
1.0	0.0481
1.0	0.0481
1.0	0.0481
1.0	0.0481
1.0	0.0481
1.0	0.0755
1.0	0.0755
1.0	0.0755
1.0	0.0755
1.0	0.0755
1.0	0.0755
1.0	0.0755
1.0	0.0755
1.0	0.0755
1.0	0.0755
1.0	0.0755
1.0	0.0755
1.0	0.0755
1.0	0.0755
1.0	0.0755
1.0	0.0755
1.0	0.0755
1.0	0.0755
1.0	0.0755
1.0	0.0755
1.0	0.0755
1.0	0.0755
1.0	0.0755
1.0	0.0755
1.0	0.0755
1.0	0.0755
1.0	0.0755
1.0	0.0755
1.0	0.0755
1.0	0.0755
1.0	0.0755
1.0	0.0481
1.0	0.0481
1.0	0.0481
1.0	0.0481
1.0	0.0481
1.0	0.0481
1.0	0.0481
1.0	0.0481
1.0	0.0481
1.0	0.0481
1.0	0.0481
1.0	0.0481
1.0	0.0481
1.0	0.0481
1.0	0.0481
1.0	0.0481
1.0	0.0481
1.0	0.0481
1.0	0.0481
1.0	0.0481
1.0	0.0481
1.0	0.0481
1.0	0.0481
1.0	0.0481
1.0	0.0481
1.0	0.0481
1.0	0.0481
1.0	0.0481
1.0	0.0481
1.0	0.0481
1.0	0.0481
1.0	0.0685
1.0	0.0755
1.0	0.0755
1.0	0.0755
1.0	0.0755
1.0	0.0755
1.0	0.0755
1.0	0.0755
1.0	0.0755
1.0	0.0755
1.0	0.0806
1.0	0.0922
1.0	0.0922
1.0	0.094
1.0	0.094
1.0	0.094
1.0	0.094
1.0	0.0481
1.0	0.0481
1.0	0.0481
1.0	0.0481
1.0	0.0481
1.0	0.0481
1.0	0.0547
1.0	0.0628
1.0	0.0628
1.0	0.0643
1.0	0.0714
1.0	0.0759
1.0	0.0765
1.0	0.095
1.0	0.095
1.0	0.0481
1.0	0.0481
1.0	0.0481
1.0	0.0481
1.0	0.0755
1.0	0.0904
1.0	0.095
1.0	0.095
1.0	0.095
1.0	0.095
1.0	0.0421
1.0	0.0481
1.0	0.0481
1.0	0.0481
1.0	0.0481
1.0	0.0481
1.0	0.0481
1.0	0.0481
1.0	0.0481
1.0	0.0553
1.0	0.0642
1.0	0.068
1.0	0.0755
1.0	0.0755
1.0	0.0755
1.0	0.0952
1.0	0.0023
1.0	0.0481
1.0	0.0481
1.0	0.0481
1.0	0.0481
1.0	0.0481
1.0	0.0481
1.0	0.0481
1.0	0.0481
1.0	0.0481
1.0	0.0481
1.0	0.0481
1.0	0.0553
1.0	0.0755
1.0	0.0755
1.0	0.0847
1.0	0.0869
1.0	0.0922
1.0	0.094
1.0	0.094
1.0	0.095
1.0	0.0481
1.0	0.0481
1.0	0.0755
1.0	0.094
1.0	0.0481
1.0	0.0481
1.0	0.0481
1.0	0.0481
1.0	0.0482
1.0	0.0543
1.0	0.0755
1.0	0.0878
1.0	0.0878
1.0	0.0481
1.0	0.0481
1.0	0.0481
1.0	0.0755
1.0	0.0755
1.0	0.0755
1.0	0.0755
1.0	0.0755
1.0	0.0755
1.0	0.0755
1.0	0.0755
1.0	0.0755
1.0	0.0755
1.0	0.0755
1.0	0.0755
1.0	0.0755
1.0	0.0755
1.0	0.0392
1.0	0.0481
1.0	0.0481
1.0	0.0481
1.0	0.0755
1.0	0.0755
1.0	0.0755
1.0	0.0755
1.0	0.0755
1.0	0.0772
1.0	0.0783
1.0	0.094
1.0	0.094
1.0	0.0481
1.0	0.0481
1.0	0.0481
1.0	0.0481
1.0	0.0481
1.0	0.0481
1.0	0.0481
1.0	0.0481
1.0	0.0481
1.0	0.0481
1.0	0.0547
1.0	0.0547
1.0	0.0628
1.0	0.0628
1.0	0.0685
1.0	0.0755
1.0	0.0755
1.0	0.0755
1.0	0.0755
1.0	0.0755
1.0	0.0755
1.0	0.0759
1.0	0.0765
1.0	0.0922
1.0	0.094
1.0	0.094
1.0	0.095
1.0	0.095
1.0	0.095
1.0	0.0421
1.0	0.0481
1.0	0.0481
1.0	0.0481
1.0	0.0481
1.0	0.0481
1.0	0.0481
1.0	0.0481
1.0	0.095
1.0	0.095
1.0	0.0959
1.0	0.0023
1.0	0.0481
1.0	0.0481
1.0	0.0481
1.0	0.0642
1.0	0.0755
1.0	0.0922
1.0	0.0481
1.0	0.0755
1.0	0.0755
1.0	0.0755
1.0	0.0755
1.0	0.0481
1.0	0.0481
1.0	0.0481
1.0	0.0481
1.0	0.0481
1.0	0.0481
1.0	0.0481
1.0	0.0481
1.0	0.0481
1.0	0.0023
1.0	0.0023
1.0	0.0023
1.0	0.0023
1.0	0.0023
1.0	0.0023
1.0	0.0023
1.0	0.0023
1.0	0.0023
1.0	0.0481
1.0	0.0481
1.0	0.0481
1.0	0.0481
1.0	0.0481
1.0	0.0481
1.0	0.0481
1.0	0.0481
1.0	0.0482
1.0	0.0755
1.0	0.0755
1.0	0.0755
1.0	0.0755
1.0	0.0755
1.0	0.0755
1.0	0.0755
1.0	0.0755
1.0	0.0755
1.0	0.0023
1.0	0.0023
1.0	0.0023
1.0	0.0023
1.0	0.0023
1.0	0.0023
1.0	0.0023
1.0	0.0347
1.0	0.0481
1.0	0.0481
1.0	0.0481
1.0	0.0481
1.0	0.0481
1.0	0.0481
1.0	0.0755
1.0	0.0755
1.0	0.0755
1.0	0.0755
1.0	0.0755
1.0	0.0755
1.0	0.0755
1.0	0.0757
1.0	0.0868
1.0	0.091
1.0	0.0939
1.0	0.0959
1.0	0.0023
1.0	0.0023
1.0	0.0023
1.0	0.0023
1.0	0.0023
1.0	0.0025
1.0	0.0481
1.0	0.0481
1.0	0.0481
1.0	0.0481
1.0	0.0481
1.0	0.0481
1.0	0.0481
1.0	0.0481
1.0	0.0481
1.0	0.0481
1.0	0.0481
1.0	0.0481
1.0	0.0481
1.0	0.0481
1.0	0.0481
1.0	0.0481
1.0	0.0481
1.0	0.0481
1.0	0.0481
1.0	0.0481
1.0	0.0481
1.0	0.0481
1.0	0.0642
1.0	0.0646
1.0	0.0714
1.0	0.0904
1.0	0.0927
1.0	0.093
1.0	0.093
1.0	0.0939
1.0	0.0939
1.0	0.095
1.0	0.095
1.0	0.095
1.0	0.0999
1.0	0.0999
1.0	0.0481
1.0	0.0481
1.0	0.0481
1.0	0.0481
1.0	0.0481
1.0	0.0481
1.0	0.0481
1.0	0.0642
1.0	0.0642
1.0	0.0642
1.0	0.0642
1.0	0.0642
1.0	0.068
1.0	0.068
1.0	0.068
1.0	0.0755
1.0	0.0755
1.0	0.0852
1.0	0.0878
1.0	0.0878
1.0	0.0922
1.0	0.0922
1.0	0.0922
1.0	0.093
1.0	0.095
1.0	0.095
1.0	0.095
1.0	0.095
1.0	0.095
1.0	0.095
1.0	0.095
1.0	0.0962
1.0	0.0973
1.0	0.0023
1.0	0.0481
1.0	0.0481
1.0	0.0481
1.0	0.0481
1.0	0.0481
1.0	0.0642
1.0	0.0912
1.0	0.0912
1.0	0.0481
1.0	0.0481
1.0	0.0481
1.0	0.0481
1.0	0.0481
1.0	0.0481
1.0	0.0481
1.0	0.0481
1.0	0.0481
1.0	0.0481
1.0	0.0481
1.0	0.0481
1.0	0.068
1.0	0.0755
1.0	0.0481
1.0	0.0481
1.0	0.0755
1.0	0.0755
1.0	0.0755
1.0	0.0755
1.0	0.0755
1.0	0.0755
1.0	0.0755
1.0	0.0755
1.0	0.0481
1.0	0.0481
1.0	0.0481
1.0	0.0481
1.0	0.0481
1.0	0.0481
1.0	0.0481
1.0	0.0481
1.0	0.0481
1.0	0.0755
1.0	0.0755
1.0	0.0755
1.0	0.0878
1.0	0.0912
1.0	0.0999
1.0	0.0999
1.0	0.0999
1.0	0.0999
1.0	0.0999
1.0	0.0999
1.0	0.0481
1.0	0.0481
1.0	0.0481
1.0	0.0481
1.0	0.0481
1.0	0.0481
1.0	0.0481
1.0	0.0481
1.0	0.0481
1.0	0.0481
1.0	0.0755
1.0	0.0755
1.0	0.0755
1.0	0.0755
1.0	0.0755
1.0	0.0755
1.0	0.0023
1.0	0.0023
1.0	0.0023
1.0	0.0023
1.0	0.0023
1.0	0.0023
1.0	0.0023
1.0	0.0023
1.0	0.0023
1.0	0.0023
1.0	0.0023
1.0	0.0481
1.0	0.0481
1.0	0.0481
1.0	0.0481
1.0	0.0481
1.0	0.0481
1.0	0.0481
1.0	0.0481
1.0	0.0481
1.0	0.0481
1.0	0.0481
1.0	0.0481
1.0	0.0481
1.0	0.0481
1.0	0.0642
1.0	0.0642
1.0	0.0755
1.0	0.0755
1.0	0.0755
1.0	0.0755
1.0	0.0755
1.0	0.0755
1.0	0.0755
1.0	0.0755
1.0	0.0755
1.0	0.0755
1.0	0.0755
1.0	0.0755
1.0	0.089
1.0	0.0922
1.0	0.0922
1.0	0.0922
1.0	0.0922
1.0	0.0922
1.0	0.0922
1.0	0.0922
1.0	0.0922
1.0	0.0922
1.0	0.0922
1.0	0.0023
1.0	0.0023
1.0	0.0023
1.0	0.0023
1.0	0.0023
1.0	0.0325
1.0	0.0481
1.0	0.0481
1.0	0.0481
1.0	0.0481
1.0	0.0481
1.0	0.0481
1.0	0.0481
1.0	0.0481
1.0	0.0481
1.0	0.0481
1.0	0.0481
1.0	0.0481
1.0	0.0481
1.0	0.0481
1.0	0.0481
1.0	0.0481
1.0	0.0481
1.0	0.0481
1.0	0.0481
1.0	0.0481
1.0	0.0481
1.0	0.0628
1.0	0.0628
1.0	0.0642
1.0	0.0642
1.0	0.0642
1.0	0.0642
1.0	0.0642
1.0	0.0642
1.0	0.0646
1.0	0.0755
1.0	0.0755
1.0	0.0755
1.0	0.0755
1.0	0.0755
1.0	0.0922
1.0	0.0922
1.0	0.0959
1.0	0.0023
1.0	0.0023
1.0	0.0023
1.0	0.0023
1.0	0.0023
1.0	0.0023
1.0	0.0391
1.0	0.0391
1.0	0.0481
1.0	0.0481
1.0	0.0481
1.0	0.0481
1.0	0.0481
1.0	0.0481
1.0	0.0481
1.0	0.0481
1.0	0.0481
1.0	0.0481
1.0	0.0481
1.0	0.0481
1.0	0.0481
1.0	0.0481
1.0	0.0481
1.0	0.0481
1.0	0.0481
1.0	0.0481
1.0	0.0481
1.0	0.0481
1.0	0.0481
1.0	0.0481
1.0	0.0481
1.0	0.0481
1.0	0.0642
1.0	0.0642
1.0	0.0642
1.0	0.0755
1.0	0.0762
1.0	0.0783
1.0	0.0783
1.0	0.0783
1.0	0.0783
1.0	0.087
1.0	0.0922
1.0	0.0922
1.0	0.095
1.0	0.0999
1.0	0.0023
1.0	0.0023
1.0	0.0023
1.0	0.0023
1.0	0.0481
1.0	0.0481
1.0	0.0481
1.0	0.0481
1.0	0.0481
1.0	0.0481
1.0	0.0481
1.0	0.0481
1.0	0.0481
1.0	0.0481
1.0	0.0481
1.0	0.0481
1.0	0.0481
1.0	0.0481
1.0	0.0481
1.0	0.0481
1.0	0.0481
1.0	0.0481
1.0	0.0481
1.0	0.0642
1.0	0.0642
1.0	0.0642
1.0	0.0642
1.0	0.0642
1.0	0.0642
1.0	0.0642
1.0	0.0642
1.0	0.0642
1.0	0.0755
1.0	0.0755
1.0	0.0755
1.0	0.0755
1.0	0.0755
1.0	0.0755
1.0	0.0755
1.0	0.0755
1.0	0.0756
1.0	0.0756
1.0	0.083
1.0	0.086
1.0	0.0922
1.0	0.0922
1.0	0.0922
1.0	0.0922
1.0	0.095
1.0	0.095
1.0	0.0481
1.0	0.0481
1.0	0.0481
1.0	0.0481
1.0	0.0481
1.0	0.0481
1.0	0.0481
1.0	0.0481
1.0	0.0481
1.0	0.0481
1.0	0.0481
1.0	0.0481
1.0	0.0481
1.0	0.0481
1.0	0.0481
1.0	0.0481
1.0	0.0481
1.0	0.0583
1.0	0.0755
1.0	0.0755
1.0	0.0755
1.0	0.0755
1.0	0.0755
1.0	0.0755
1.0	0.0755
1.0	0.0764
1.0	0.0481
1.0	0.0481
1.0	0.0481
1.0	0.0481
1.0	0.0481
1.0	0.0481
1.0	0.0481
1.0	0.0481
1.0	0.0481
1.0	0.0481
1.0	0.0481
1.0	0.0481
1.0	0.0755
1.0	0.0755
1.0	0.0755
1.0	0.0755
1.0	0.0755
1.0	0.0755
1.0	0.0755
1.0	0.0755
1.0	0.0755
1.0	0.0755
1.0	0.0755
1.0	0.0481
1.0	0.0481
1.0	0.0481
1.0	0.0481
1.0	0.0481
1.0	0.0481
1.0	0.0481
1.0	0.0481
1.0	0.0481
1.0	0.0481
1.0	0.0481
1.0	0.0481
1.0	0.0481
1.0	0.0481
1.0	0.0481
1.0	0.0481
1.0	0.0481
1.0	0.0755
1.0	0.0755
1.0	0.0755
1.0	0.0755
1.0	0.0755
1.0	0.0755
1.0	0.0755
1.0	0.0755
1.0	0.0963
1.0	0.0481
1.0	0.0481
1.0	0.0481
1.0	0.0481
1.0	0.0481
1.0	0.0481
1.0	0.0481
1.0	0.0481
1.0	0.0481
1.0	0.0481
1.0	0.0481
1.0	0.0481
1.0	0.0481
1.0	0.0481
1.0	0.0481
1.0	0.0538
1.0	0.0628
1.0	0.0628
1.0	0.0755
1.0	0.0755
1.0	0.0755
1.0	0.0755
1.0	0.0755
1.0	0.0755
1.0	0.0755
1.0	0.0755
1.0	0.0881
1.0	0.0481
1.0	0.0481
1.0	0.0481
1.0	0.0481
1.0	0.0481
1.0	0.0481
1.0	0.0642
1.0	0.068
1.0	0.068
1.0	0.068
1.0	0.0755
1.0	0.0755
1.0	0.0755
1.0	0.0755
1.0	0.0755
1.0	0.0795
1.0	0.095
1.0	0.095
1.0	0.095
1.0	0.095
1.0	0.095
1.0	0.095
1.0	0.095
1.0	0.095
1.0	0.095
1.0	0.0481
1.0	0.0481
1.0	0.0481
1.0	0.0481
1.0	0.0481
1.0	0.0481
1.0	0.0481
1.0	0.0481
1.0	0.0481
1.0	0.0481
1.0	0.0481
1.0	0.0481
1.0	0.0481
1.0	0.0481
1.0	0.0481
1.0	0.0481
1.0	0.0481
1.0	0.0481
1.0	0.0481
1.0	0.0481
1.0	0.0481
1.0	0.0481
1.0	0.0481
1.0	0.0481
1.0	0.0481
1.0	0.0481
1.0	0.0481
1.0	0.0481
1.0	0.0481
1.0	0.0481
1.0	0.0481
1.0	0.0481
1.0	0.0481
1.0	0.0481
1.0	0.0481
1.0	0.0481
1.0	0.0481
1.0	0.0481
1.0	0.0481
1.0	0.0643
1.0	0.0755
1.0	0.0755
1.0	0.0755
1.0	0.0755
1.0	0.0755
1.0	0.0755
1.0	0.0755
1.0	0.0755
1.0	0.0755
1.0	0.0755
1.0	0.0023
1.0	0.0023
1.0	0.0023
1.0	0.0481
1.0	0.0481
1.0	0.0481
1.0	0.0481
1.0	0.0481
1.0	0.0481
1.0	0.0481
1.0	0.0481
1.0	0.0481
1.0	0.0481
1.0	0.0481
1.0	0.0481
1.0	0.0481
1.0	0.0481
1.0	0.0481
1.0	0.0481
1.0	0.0481
1.0	0.0481
1.0	0.0481
1.0	0.0481
1.0	0.0481
1.0	0.0481
1.0	0.0481
1.0	0.0481
1.0	0.0481
1.0	0.0481
1.0	0.0755
1.0	0.089
1.0	0.0922
1.0	0.093
1.0	0.0999
1.0	0.0481
1.0	0.0481
1.0	0.0481
1.0	0.0481
1.0	0.0481
1.0	0.0755
1.0	0.0755
1.0	0.0755
1.0	0.0755
1.0	0.0755
1.0	0.0755
1.0	0.0755
1.0	0.0755
1.0	0.0481
1.0	0.0481
1.0	0.0481
1.0	0.0481
1.0	0.0481
1.0	0.0755
1.0	0.0755
1.0	0.0755
1.0	0.0755
1.0	0.0755
1.0	0.0755
1.0	0.0755
1.0	0.0755
1.0	0.0755
1.0	0.0755
1.0	0.0755
1.0	0.0755
1.0	0.0755
1.0	0.0755
1.0	0.0755
1.0	0.0755
1.0	0.0755
1.0	0.0755
1.0	0.0755
1.0	0.0755
1.0	0.0755
1.0	0.0755
1.0	0.0755
1.0	0.0755
1.0	0.0755
1.0	0.0755
1.0	0.097
1.0	0.0999
1.0	0.0481
1.0	0.0481
1.0	0.0481
1.0	0.0481
1.0	0.0481
1.0	0.0481
1.0	0.0489
1.0	0.0755
1.0	0.0755
1.0	0.0755
1.0	0.0755
1.0	0.0755
1.0	0.0755
1.0	0.0755
1.0	0.0755
1.0	0.0755
1.0	0.0755
1.0	0.0755
1.0	0.0755
1.0	0.0755
1.0	0.0755
1.0	0.0755
1.0	0.0481
1.0	0.0481
1.0	0.0481
1.0	0.0481
1.0	0.0481
1.0	0.0481
1.0	0.0481
1.0	0.0481
1.0	0.0481
1.0	0.0481
1.0	0.0481
1.0	0.0481
1.0	0.0628
1.0	0.0755
1.0	0.0755
1.0	0.0755
1.0	0.0755
1.0	0.0755
1.0	0.0755
1.0	0.0755
1.0	0.0755
1.0	0.0961
1.0	0.0481
1.0	0.0481
1.0	0.0481
1.0	0.0481
1.0	0.0481
1.0	0.0481
1.0	0.0481
1.0	0.0481
1.0	0.0481
1.0	0.0481
1.0	0.0481
1.0	0.0481
1.0	0.0481
1.0	0.0481
1.0	0.0481
1.0	0.0481
1.0	0.0481
1.0	0.0481
1.0	0.0481
1.0	0.0481
1.0	0.0481
1.0	0.0481
1.0	0.0481
1.0	0.0481
1.0	0.0481
1.0	0.0481
1.0	0.0481
1.0	0.0481
1.0	0.0481
1.0	0.0481
1.0	0.0481
1.0	0.0481
1.0	0.0481
1.0	0.0481
1.0	0.0481
1.0	0.0481
1.0	0.0481
1.0	0.0481
1.0	0.0481
1.0	0.0481
1.0	0.0481
1.0	0.0481
1.0	0.0481
1.0	0.0481
1.0	0.0481
1.0	0.0481
1.0	0.0481
1.0	0.0755
1.0	0.0755
1.0	0.0755
1.0	0.0481
1.0	0.0481
1.0	0.0481
1.0	0.0481
1.0	0.0481
1.0	0.0481
1.0	0.0481
1.0	0.0481
1.0	0.0481
1.0	0.0481
1.0	0.0481
1.0	0.0481
1.0	0.0481
1.0	0.0481
1.0	0.0481
1.0	0.0481
1.0	0.0481
1.0	0.0481
1.0	0.0481
1.0	0.0481
1.0	0.0481
1.0	0.0481
1.0	0.0481
1.0	0.0481
1.0	0.0481
1.0	0.0481
1.0	0.0481
1.0	0.0755
1.0	0.0755
1.0	0.0803
1.0	0.095
1.0	0.095
1.0	0.095
1.0	0.0954
1.0	0.0954
1.0	0.0954
1.0	0.0954
1.0	0.0954
1.0	0.0481
1.0	0.0481
1.0	0.0481
1.0	0.0481
1.0	0.0481
1.0	0.0481
1.0	0.0481
1.0	0.0481
1.0	0.0481
1.0	0.0481
1.0	0.0481
1.0	0.0755
1.0	0.0755
1.0	0.0755
1.0	0.0755
1.0	0.0755
1.0	0.0023
1.0	0.0481
1.0	0.0481
1.0	0.0481
1.0	0.0481
1.0	0.0481
1.0	0.0755
1.0	0.0755
1.0	0.0755
1.0	0.0755
1.0	0.0771
1.0	0.0968
1.0	0.0481
1.0	0.0481
1.0	0.0481
1.0	0.0481
1.0	0.0755
1.0	0.0755
1.0	0.0755
1.0	0.0755
1.0	0.0755
1.0	0.0755
1.0	0.0755
1.0	0.0755
1.0	0.0755
1.0	0.0755
1.0	0.0755
1.0	0.0755
1.0	0.0755
1.0	0.0755
1.0	0.0755
1.0	0.0755
1.0	0.0755
1.0	0.0755
1.0	0.0755
1.0	0.0755
1.0	0.0755
1.0	0.0755
1.0	0.0755
1.0	0.0755
1.0	0.0904
1.0	0.0481
1.0	0.0481
1.0	0.0481
1.0	0.0481
1.0	0.0481
1.0	0.0481
1.0	0.0481
1.0	0.0481
1.0	0.0481
1.0	0.0481
1.0	0.0481
1.0	0.0481
1.0	0.0481
1.0	0.0481
1.0	0.0481
1.0	0.0481
1.0	0.0481
1.0	0.0755
1.0	0.0755
1.0	0.0755
1.0	0.0755
1.0	0.0755
1.0	0.0755
1.0	0.0755
1.0	0.0755
1.0	0.0755
1.0	0.0755
1.0	0.0755
1.0	0.0755
1.0	0.0755
1.0	0.0755
1.0	0.0755
1.0	0.0755
1.0	0.0755
1.0	0.0755
1.0	0.0755
1.0	0.0755
1.0	0.0755
1.0	0.0755
1.0	0.0755
1.0	0.0755
1.0	0.0755
1.0	0.0922
1.0	0.0023
1.0	0.0481
1.0	0.0481
1.0	0.0481
1.0	0.0481
1.0	0.0481
1.0	0.0481
1.0	0.0481
1.0	0.0481
1.0	0.0481
1.0	0.0481
1.0	0.0481
1.0	0.0481
1.0	0.0481
1.0	0.0481
1.0	0.0481
1.0	0.0481
1.0	0.0481
1.0	0.0481
1.0	0.0481
1.0	0.0481
1.0	0.0481
1.0	0.0481
1.0	0.0481
1.0	0.0481
1.0	0.0481
1.0	0.0481
1.0	0.0628
1.0	0.0628
1.0	0.0643
1.0	0.0755
1.0	0.0755
1.0	0.0755
1.0	0.0755
1.0	0.0755
1.0	0.0755
1.0	0.0755
1.0	0.0755
1.0	0.0755
1.0	0.0755
1.0	0.0755
1.0	0.0755
1.0	0.0755
1.0	0.0755
1.0	0.0755
1.0	0.0755
1.0	0.0755
1.0	0.0755
1.0	0.0755
1.0	0.0755
1.0	0.0023
1.0	0.0481
1.0	0.0481
1.0	0.0481
1.0	0.0481
1.0	0.0481
1.0	0.0481
1.0	0.0481
1.0	0.0481
1.0	0.0481
1.0	0.0481
1.0	0.0481
1.0	0.0481
1.0	0.0481
1.0	0.0481
1.0	0.0481
1.0	0.0481
1.0	0.0481
1.0	0.0481
1.0	0.0481
1.0	0.0481
1.0	0.0481
1.0	0.0481
1.0	0.0481
1.0	0.0481
1.0	0.0481
1.0	0.0481
1.0	0.0642
1.0	0.0755
1.0	0.0755
1.0	0.0755
1.0	0.0755
1.0	0.0755
1.0	0.0755
1.0	0.0755
1.0	0.0755
1.0	0.0755
1.0	0.0755
1.0	0.0755
1.0	0.0755
1.0	0.0755
1.0	0.0755
1.0	0.0755
1.0	0.0755
1.0	0.0755
1.0	0.0755
1.0	0.0755
1.0	0.0755
1.0	0.0755
1.0	0.0755
1.0	0.0481
1.0	0.0481
1.0	0.0481
1.0	0.0481
1.0	0.0481
1.0	0.0481
1.0	0.0481
1.0	0.0481
1.0	0.0481
1.0	0.0484
1.0	0.0755
1.0	0.0755
1.0	0.0755
1.0	0.0755
1.0	0.0755
1.0	0.0755
1.0	0.095
1.0	0.0951
1.0	0.0951
1.0	0.0964
1.0	0.0481
1.0	0.0481
1.0	0.0481
1.0	0.0481
1.0	0.0481
1.0	0.0481
1.0	0.0481
1.0	0.0481
1.0	0.0481
1.0	0.0481
1.0	0.0023
1.0	0.0023
1.0	0.0481
1.0	0.0481
1.0	0.0481
1.0	0.0481
1.0	0.0481
1.0	0.0481
1.0	0.0481
1.0	0.0642
1.0	0.0755
1.0	0.0755
1.0	0.0755
1.0	0.0755
1.0	0.0922
1.0	0.0922
1.0	0.0922
1.0	0.0023
1.0	0.0023
1.0	0.0023
1.0	0.0023
1.0	0.0023
1.0	0.0023
1.0	0.0392
1.0	0.0481
1.0	0.0481
1.0	0.0481
1.0	0.0481
1.0	0.0481
1.0	0.0481
1.0	0.0481
1.0	0.0481
1.0	0.0481
1.0	0.0481
1.0	0.0481
1.0	0.0481
1.0	0.0481
1.0	0.0481
1.0	0.0481
1.0	0.0481
1.0	0.0481
1.0	0.0481
1.0	0.0481
1.0	0.0481
1.0	0.0481
1.0	0.0481
1.0	0.0481
1.0	0.0481
1.0	0.0481
1.0	0.0481
1.0	0.0481
1.0	0.0481
1.0	0.0481
1.0	0.0481
1.0	0.0481
1.0	0.0481
1.0	0.0481
1.0	0.0481
1.0	0.0481
1.0	0.0481
1.0	0.0481
1.0	0.0481
1.0	0.0481
1.0	0.0481
1.0	0.0481
1.0	0.0481
1.0	0.0481
1.0	0.0023
1.0	0.0483
1.0	0.0023
1.0	0.0023
1.0	0.0023
1.0	0.0023
1.0	0.0481
1.0	0.0481
1.0	0.0481
1.0	0.0481
1.0	0.0481
1.0	0.0481
1.0	0.0481
1.0	0.0481
1.0	0.0481
1.0	0.0481
1.0	0.0481
1.0	0.0481
1.0	0.0481
1.0	0.0481
1.0	0.0481
1.0	0.0481
1.0	0.0481
1.0	0.0481
1.0	0.0481
1.0	0.0481
1.0	0.0481
1.0	0.0481
1.0	0.0481
1.0	0.0481
1.0	0.0481
1.0	0.0481
1.0	0.0481
1.0	0.0481
1.0	0.0481
1.0	0.0481
1.0	0.0481
1.0	0.0481
1.0	0.0481
1.0	0.0481
1.0	0.0481
1.0	0.0481
1.0	0.0481
1.0	0.0481
1.0	0.0642
1.0	0.0642
1.0	0.0755
1.0	0.0755
1.0	0.0755
1.0	0.0755
1.0	0.0755
1.0	0.0755
1.0	0.0481
1.0	0.0481
1.0	0.0481
1.0	0.0481
1.0	0.0481
1.0	0.0481
1.0	0.0481
1.0	0.0481
1.0	0.0481
1.0	0.0481
1.0	0.0481
1.0	0.0481
1.0	0.0481
1.0	0.0481
1.0	0.0481
1.0	0.0481
1.0	0.0481
1.0	0.0484
1.0	0.0642
1.0	0.0642
1.0	0.0642
1.0	0.0642
1.0	0.0642
1.0	0.0727
1.0	0.0755
1.0	0.0755
1.0	0.0755
1.0	0.0755
1.0	0.0778
1.0	0.095
1.0	0.095
1.0	0.095
1.0	0.095
1.0	0.095
1.0	0.0481
1.0	0.0481
1.0	0.0481
1.0	0.0481
1.0	0.0481
1.0	0.0755
1.0	0.0755
1.0	0.0755
1.0	0.0755
1.0	0.0755
1.0	0.0755
1.0	0.0481
1.0	0.0481
1.0	0.0481
1.0	0.0481
1.0	0.0481
1.0	0.0481
1.0	0.0481
1.0	0.0481
1.0	0.0481
1.0	0.0481
1.0	0.0481
1.0	0.0481
1.0	0.0481
1.0	0.0481
1.0	0.0481
1.0	0.0481
1.0	0.0481
1.0	0.0481
1.0	0.0481
1.0	0.0481
1.0	0.0481
1.0	0.0481
1.0	0.0481
1.0	0.0481
1.0	0.0642
1.0	0.0642
1.0	0.0642
1.0	0.0685
1.0	0.0755
1.0	0.0755
1.0	0.0755
1.0	0.0755
1.0	0.0755
1.0	0.0755
1.0	0.0867
1.0	0.0481
1.0	0.0481
1.0	0.0481
1.0	0.0481
1.0	0.0481
1.0	0.0481
1.0	0.0481
1.0	0.0481
1.0	0.0481
1.0	0.0481
1.0	0.0481
1.0	0.0481
1.0	0.0481
1.0	0.0481
1.0	0.0481
1.0	0.0481
1.0	0.0481
1.0	0.0481
1.0	0.0481
1.0	0.0481
1.0	0.0481
1.0	0.0642
1.0	0.0642
1.0	0.0755
1.0	0.0755
1.0	0.0755
1.0	0.0755
1.0	0.0755
1.0	0.0755
1.0	0.0755
1.0	0.0904
1.0	0.0904
1.0	0.0931
1.0	0.094
1.0	0.0982
1.0	0.0023
1.0	0.0023
1.0	0.0481
1.0	0.0481
1.0	0.0481
1.0	0.0481
1.0	0.0481
1.0	0.0481
1.0	0.0481
1.0	0.0481
1.0	0.0481
1.0	0.0481
1.0	0.0481
1.0	0.0481
1.0	0.0481
1.0	0.0481
1.0	0.0481
1.0	0.0481
1.0	0.0481
1.0	0.0481
1.0	0.0481
1.0	0.0481
1.0	0.0481
1.0	0.0481
1.0	0.0481
1.0	0.0481
1.0	0.0484
1.0	0.0642
1.0	0.0642
1.0	0.0642
1.0	0.0642
1.0	0.0642
1.0	0.0642
1.0	0.0642
1.0	0.0755
1.0	0.0755
1.0	0.0755
1.0	0.0755
1.0	0.0755
1.0	0.0755
1.0	0.0765
1.0	0.0766
1.0	0.0778
1.0	0.0939
1.0	0.0939
1.0	0.0481
1.0	0.0481
1.0	0.095
1.0	0.095
1.0	0.0023
1.0	0.0023
1.0	0.0481
1.0	0.0481
1.0	0.0481
1.0	0.0662
1.0	0.0755
1.0	0.0023
1.0	0.0023
1.0	0.0481
1.0	0.0481
1.0	0.0481
1.0	0.0481
1.0	0.0481
1.0	0.0481
1.0	0.0481
1.0	0.0481
1.0	0.0481
1.0	0.0481
1.0	0.0481
1.0	0.0481
1.0	0.0481
1.0	0.0481
1.0	0.0481
1.0	0.0481
1.0	0.0642
1.0	0.0642
1.0	0.0481
1.0	0.0481
1.0	0.0481
1.0	0.0481
1.0	0.0481
1.0	0.0481
1.0	0.0481
1.0	0.0481
1.0	0.0481
1.0	0.0481
1.0	0.0481
1.0	0.0481
1.0	0.0481
1.0	0.0481
1.0	0.0481
1.0	0.0481
[truncated: 461,753 more rows]
