# Supplementary material for: Predicting emergence of crystals from amorphous precursors with deep learning potentials
Source: Nat Comput Sci. 2024 Dec 18;5(2):105–11. doi: 10.1038/s43588-024-00752-y (PMC11860218; doi:10.1038/s43588-024-00752-y)
Supplement: Supplementary file 5 — Source data for Extended Data Fig. 2. [file 43588_2024_752_MOESM5_ESM.zip]

Archive with 9 entries (9 files):
- ExtendedData_Fig2d_poscars/ExtendedData_Fig2d_3.vasp
- ExtendedData_Fig2d_poscars/ExtendedData_Fig2d_1.vasp
- ExtendedData_Fig2d_poscars/.DS_Store
- ExtendedData_Fig2d_poscars/ExtendedData_Fig2d_4.vasp
- ExtendedData_Fig2d_poscars/ExtendedData_Fig2d_6.vasp
- ExtendedData_Fig2d_poscars/ExtendedData_Fig2d_7.vasp
- ExtendedData_Fig2d_poscars/ExtendedData_Fig2d_5.vasp
- SourceData_Extended_Fig2a-c.csv
- ExtendedData_Fig2d_poscars/ExtendedData_Fig2d_2.vasp
