# Supplementary material for: Predicting emergence of crystals from amorphous precursors with deep learning potentials
Source: Nat Comput Sci. 2024 Dec 18;5(2):105–11. doi: 10.1038/s43588-024-00752-y (PMC11860218; doi:10.1038/s43588-024-00752-y)
Supplement: Supplementary file 5 — Source data for Extended Data Fig. 2. [file 43588_2024_752_MOESM5_ESM.zip › ExtendedData_Fig2d_poscars/ExtendedData_Fig2d_3.vasp]

B50 N50
1.0
        8.5816307068         0.0000000000         0.0000000000
        0.0000000000         8.5816307068         0.0000000000
        0.0000000000         0.0000000000         8.5816307068
    B    N
   50   50
Direct
     0.303490013         0.515308976         0.843861997
     0.027765036         0.956099987         0.879929006
     0.408699006         0.231319994         0.699249983
     0.353644013         0.818078995         0.329712987
     0.956265986         0.705262005         0.548722029
     0.718047023         0.987061977         0.381179005
     0.258933991         0.641050994         0.533985972
     0.596372008         0.282517999         0.390460014
     0.421664000         0.076704003         0.438582003
     0.092067003         0.159472004         0.648216009
     0.430664003         0.503010988         0.266979992
     0.744669974         0.649830997         0.980614007
     0.581588984         0.139937997         0.168330997
     0.741568029         0.837715030         0.724372983
     0.833104014         0.585066020         0.761412978
     0.289422005         0.198295996         0.216840997
     0.442276001         0.676037014         0.633349001
     0.296997994         0.066657998         0.846099019
     0.870047987         0.223757997         0.473482996
     0.120906003         0.070951000         0.390605986
     0.675692022         0.689280987         0.311610997
     0.462985009         0.867304027         0.760499001
     0.151230007         0.330554992         0.824676991
     0.510658979         0.891452014         0.078979000
     0.591861010         0.550466001         0.064003997
     0.141148001         0.533379972         0.207155004
     0.714621007         0.279092997         0.082062006
     0.123627998         0.725548029         0.782132983
     0.081734002         0.403409004         0.488018990
     0.699751019         0.375579000         0.855232000
     0.853749990         0.459403992         0.292522013
     0.281596988         0.396145999         0.017863000
     0.240827993         0.867381990         0.079818003
     0.993259013         0.729261994         0.044300001
     0.079869986         0.088189997         0.079743981
     0.948086977         0.436233014         0.000972986
     0.230204999         0.902029991         0.593922973
     0.442070991         0.286496997         0.988943994
     0.013509000         0.294768006         0.225195006
     0.905281007         0.173759997         0.880491018
     0.618643999         0.084077999         0.886474013
     0.557375014         0.654115021         0.884096980
     0.102511004         0.729924023         0.297744006
     0.925885022         0.984947026         0.604812026
     0.643022001         0.081207998         0.623804986
     0.515542984         0.801658988         0.507043004
     0.500422001         0.419423997         0.685450971
     0.379031986         0.392264009         0.530394018
     0.801782012         0.939099014         0.091389000
     0.760008991         0.448933005         0.568467021
     0.993077993         0.027107954         0.266180009
     0.586731017         0.390982002         0.002810000
     0.788591981         0.078827977         0.531377971
     0.044799000         0.438436002         0.326983988
     0.222017005         0.468147993         0.569885015
     0.232832998         0.201837003         0.741518021
     0.008975000         0.790234983         0.876195014
     0.004109979         0.312774986         0.896345973
     0.928344011         0.042330001         0.007702000
     0.455888987         0.563915014         0.768119991
     0.183854997         0.467485994         0.730907977
     0.100377001         0.808799982         0.153119996
     0.822404981         0.500621974         0.902486980
     0.147557005         0.236717001         0.130438998
     0.318765998         0.746955991         0.981742024
     0.191260993         0.003929000         0.971463978
     0.821726978         0.766566992         0.069041014
     0.099119000         0.007045984         0.542418003
     0.885599017         0.554952025         0.610251009
     0.954290986         0.709981024         0.377276987
     0.857436001         0.356943011         0.144596994
     0.317330986         0.937084019         0.735913992
     0.042312998         0.560674012         0.068108998
     0.003222942         0.283623993         0.568518996
     0.846289992         0.964264989         0.262668014
     0.634389997         0.001282000         0.057317000
     0.832515001         0.629231989         0.311681986
     0.299214005         0.485513985         0.163333997
     0.978066027         0.173437998         0.340052009
     0.468782991         0.799656987         0.931873977
     0.628225982         0.962935984         0.750702024
     0.863668978         0.833298028         0.617277980
     0.757472992         0.356875986         0.419562995
     0.384703010         0.889896989         0.184977993
     0.708230972         0.695953012         0.800724983
     0.644298017         0.825927973         0.403717011
     0.239838958         0.665443003         0.881483018
     0.457940996         0.163702995         0.865549982
     0.255638987         0.684678972         0.366425008
     0.562021017         0.601760030         0.221952006
     0.428431004         0.200064003         0.133424997
     0.497236013         0.146867007         0.578418016
     0.586246014         0.111734033         0.337217003
     0.377220005         0.909209013         0.470918000
     0.976011992         0.066267997         0.756467998
     0.136922002         0.738008022         0.613879025
     0.275941014         0.136366993         0.366744012
     0.464872986         0.390491992         0.390078008
     0.740167022         0.211050004         0.905840993
     0.664093018         0.387497991         0.688875973
