# Supplementary material for: Predicting emergence of crystals from amorphous precursors with deep learning potentials
Source: Nat Comput Sci. 2024 Dec 18;5(2):105–11. doi: 10.1038/s43588-024-00752-y (PMC11860218; doi:10.1038/s43588-024-00752-y)
Supplement: Supplementary file 5 — Source data for Extended Data Fig. 2. [file 43588_2024_752_MOESM5_ESM.zip › ExtendedData_Fig2d_poscars/ExtendedData_Fig2d_1.vasp]

B50 N50
1.0
       10.3414745331         0.0000000000         0.0000000000
        0.0000000000        10.3414745331         0.0000000000
        0.0000000000         0.0000000000        10.3414745331
    B    N
   50   50
Direct
     0.167916000         0.901319981         0.620844007
     0.171596006         0.438657999         0.491632015
     0.013092000         0.391326994         0.655848980
     0.566920996         0.526019990         0.316906005
     0.750910997         0.052166000         0.641153991
     0.730953991         0.424091995         0.456764013
     0.006528974         0.996262014         0.473915011
     0.857631981         0.848083019         0.900031984
     0.570062995         0.895666003         0.586526990
     0.917752028         0.069358945         0.284992993
     0.553595006         0.552646995         0.064484000
     0.946879983         0.430871993         0.823521018
     0.589387000         0.123970002         0.228417993
     0.479714990         0.086535998         0.087905049
     0.352542996         0.470274001         0.701267004
     0.209019005         0.200887993         0.074970998
     0.322627991         0.816024005         0.794821978
     0.666402996         0.903294981         0.800503016
     0.574464023         0.540189981         0.811613977
     0.624446988         0.051454999         0.440596998
     0.808174968         0.420338005         0.247099996
     0.806654990         0.594141006         0.909814000
     0.198645994         0.923240006         0.385594010
     0.081499003         0.498466015         0.268959999
     0.397392988         0.907284021         0.456986010
     0.252083987         0.036083002         0.173542023
     0.472710013         0.702131987         0.471643001
     0.679638028         0.941097975         0.034319043
     0.831273973         0.351835996         0.998919010
     0.947982013         0.383628994         0.426221997
     0.068462014         0.686509013         0.099719003
     0.824759007         0.185501993         0.469195992
     0.859897017         0.796647012         0.093653999
     0.181909993         0.373353004         0.876097023
     0.959460974         0.977889001         0.722651005
     0.351862997         0.812820971         0.258798003
     0.776730001         0.989270985         0.241679996
     0.551357985         0.517445028         0.574907005
     0.762928009         0.500723004         0.687497973
     0.010507941         0.890168011         0.245982006
     0.189942002         0.461216003         0.075802997
     0.097553968         0.821503997         0.855718970
     0.709622025         0.235088006         0.071892977
     0.803861022         0.101434998         0.865117013
     0.473619998         0.782961011         0.728536010
     0.378134012         0.488907993         0.938630998
     0.331921995         0.511354029         0.448487997
     0.265906990         0.772615016         0.026125999
     0.480518013         0.872564018         0.946838021
     0.383338988         0.605239987         0.141418993
     0.684216022         0.485156000         0.572107971
     0.582222998         0.191046998         0.114591002
     0.281816989         0.937343001         0.268822014
     0.201435998         0.491764992         0.367062002
     0.286567003         0.462915987         0.573701024
     0.538726985         0.963517010         0.036977053
     0.062086999         0.906832993         0.376877010
     0.749342024         0.956198990         0.905699015
     0.831722975         0.725616992         0.969031990
     0.303207010         0.438814998         0.830843985
     0.071392000         0.374042004         0.788501024
     0.365034014         0.144958004         0.705323994
     0.421131998         0.787786007         0.377223015
     0.715609014         0.116462998         0.524682999
     0.051244002         0.382770002         0.523226976
     0.337271005         0.116894998         0.094189048
     0.930180013         0.102054954         0.419400007
     0.972929001         0.880469024         0.826389015
     0.827471018         0.321696013         0.456330001
     0.431445003         0.187905997         0.777934015
     0.890676022         0.449966013         0.696913004
     0.950990975         0.445852995         0.303373992
     0.482369989         0.550661027         0.444101006
     0.175392002         0.327607006         0.015118000
     0.784955978         0.214719996         0.950263977
     0.513293982         0.560944021         0.191139996
     0.881547987         0.468205988         0.938279986
     0.662820995         0.046709999         0.304192007
     0.974216998         0.770887971         0.173687994
     0.779599011         0.347380996         0.128813982
     0.692844987         0.465473056         0.329328001
     0.512329996         0.531638026         0.938368022
     0.193390995         0.842028975         0.749974012
     0.711157978         0.567063987         0.800704002
     0.551985025         0.833948016         0.832152009
     0.130147994         0.097015999         0.151754007
     0.768369019         0.898640990         0.135378003
     0.009995000         0.027055999         0.190705001
     0.489398986         0.511435986         0.699633002
     0.318996012         0.510787010         0.060690001
     0.514747977         0.980992973         0.491804004
     0.101360001         0.552828014         0.141628996
     0.260288000         0.916855991         0.509006023
     0.515434980         0.764665008         0.594605029
     0.350753009         0.828693986         0.930864990
     0.857298017         0.083227038         0.733576000
     0.041599035         0.964842975         0.607231975
     0.672342002         0.941370010         0.670448005
     0.329741001         0.733305991         0.148864001
     0.134414002         0.752771974         0.982855976
