# Supplementary material for: Predicting emergence of crystals from amorphous precursors with deep learning potentials
Source: Nat Comput Sci. 2024 Dec 18;5(2):105–11. doi: 10.1038/s43588-024-00752-y (PMC11860218; doi:10.1038/s43588-024-00752-y)
Supplement: Supplementary file 5 — Source data for Extended Data Fig. 2. [file 43588_2024_752_MOESM5_ESM.zip › ExtendedData_Fig2d_poscars/ExtendedData_Fig2d_4.vasp]

B50 N50
1.0
        8.8136777878         0.0000000000         0.0000000000
        0.0000000000         8.8136777878         0.0000000000
        0.0000000000         0.0000000000         8.8136777878
    B    N
   50   50
Direct
     0.992703021         0.583407998         0.524802983
     0.495602012         0.028692961         0.970153987
     0.260129988         0.494329989         0.416458011
     0.974629998         0.925054014         0.077904001
     0.715728045         0.997339010         0.849205971
     0.834986985         0.442878008         0.280366004
     0.048699975         0.749323010         0.435333014
     0.795068026         0.384045988         0.546984017
     0.353520006         0.164138004         0.347548008
     0.323922038         0.911792994         0.470450997
     0.613632977         0.475860000         0.760505021
     0.198709011         0.779241979         0.691323996
     0.706170022         0.176985994         0.080536962
     0.243673995         0.507898986         0.662356973
     0.082432032         0.526768982         0.192850947
     0.340113997         0.245482996         0.575371027
     0.254188001         0.914992988         0.948671997
     0.426710993         0.993897021         0.697748005
     0.621805012         0.921791017         0.450004995
     0.906571984         0.111253999         0.236882001
     0.361144990         0.586344004         0.160993993
     0.634904027         0.185196996         0.648413002
     0.169036999         0.777225971         0.187329993
     0.254330993         0.317761987         0.144554004
     0.342925996         0.513749003         0.875522017
     0.445634007         0.260881990         0.816379011
     0.525183022         0.453862995         0.539718986
     0.467011988         0.724385977         0.657086015
     0.719650984         0.657383978         0.536008000
     0.151678994         0.085894004         0.730207026
     0.061920047         0.257225037         0.331660002
     0.882046998         0.103353001         0.523903012
     0.707939029         0.721529007         0.887399018
     0.075680003         0.422378987         0.922567010
     0.896341026         0.219844997         0.779814005
     0.889302015         0.713621974         0.216655001
     0.067392997         0.697678983         0.936240017
     0.071353003         0.307395011         0.564433992
     0.934099019         0.860396028         0.743212998
     0.683445990         0.890385985         0.140652001
     0.557623982         0.395298004         0.344388992
     0.900527000         0.848631978         0.504791021
     0.781252980         0.424241006         0.926375985
     0.663209021         0.187935993         0.361660004
     0.416409999         0.898819029         0.228368998
     0.541788995         0.373145014         0.087525003
     0.462197006         0.751434982         0.976441026
     0.063911997         0.166847944         0.985804021
     0.289258987         0.688818991         0.407934994
     0.641707003         0.616461992         0.163100004
     0.745504022         0.806703985         0.482870013
     0.247455999         0.479611009         0.233291030
     0.392652005         0.912871003         0.043154001
     0.051867001         0.564354002         0.021705985
     0.361725003         0.412227988         0.541778982
     0.943271995         0.963105023         0.609907985
     0.047823001         0.693872988         0.266427994
     0.315173000         0.661180019         0.696090996
     0.530948997         0.785130978         0.817561984
     0.695717990         0.090741999         0.500473976
     0.123434000         0.839771986         0.034718037
     0.456968993         0.165307999         0.675490022
     0.647737026         0.361842006         0.629850984
     0.579213977         0.899860024         0.278322995
     0.141519994         0.298969001         0.023038983
     0.420246989         0.179366007         0.952332020
     0.750532985         0.142032981         0.229641005
     0.803705990         0.852626979         0.839103997
     0.117237002         0.473890007         0.535441995
     0.186369002         0.197193995         0.610777020
     0.728555024         0.362863988         0.375517011
     0.202903003         0.451673001         0.812363982
     0.218594000         0.233738005         0.286814004
     0.501245975         0.236998007         0.341740012
     0.741572022         0.143189996         0.776889980
     0.787576973         0.590426981         0.224150002
     0.913447022         0.266570985         0.599277020
     0.973946989         0.122358002         0.379846007
     0.850570023         0.854246974         0.155331001
     0.686583996         0.328947008         0.026818991
     0.658129990         0.026819944         0.024874000
     0.408825010         0.280586988         0.071958996
     0.259864986         0.954743981         0.775982022
     0.723017991         0.560181022         0.852844000
     0.362755001         0.619939029         0.996621013
     0.199826002         0.800693035         0.507112980
     0.539324999         0.946455002         0.815651000
     0.987194002         0.398225993         0.266510010
     0.623405993         0.739193022         0.053204060
     0.525088012         0.503140986         0.200295001
     0.474509001         0.420754999         0.829949975
     0.918743014         0.364957005         0.868790030
     0.841464996         0.548469007         0.548219025
     0.571873009         0.610580981         0.588820994
     0.330608010         0.001997948         0.338952988
     0.053246021         0.747622013         0.776549995
     0.030143976         0.117977023         0.832141995
     0.465880007         0.885908008         0.559463978
     0.322210997         0.741252005         0.248122007
     0.985091984         0.081606984         0.096546002
