# Supplementary material for: Predicting emergence of crystals from amorphous precursors with deep learning potentials
Source: Nat Comput Sci. 2024 Dec 18;5(2):105–11. doi: 10.1038/s43588-024-00752-y (PMC11860218; doi:10.1038/s43588-024-00752-y)
Supplement: Supplementary file 5 — Source data for Extended Data Fig. 2. [file 43588_2024_752_MOESM5_ESM.zip › ExtendedData_Fig2d_poscars/ExtendedData_Fig2d_6.vasp]

B4 N4
1.0
        3.6260020733         0.0000000000         0.0000000000
        0.0000000000         3.6260020733         0.0000000000
        0.0000000000         0.0000000000         3.6260020733
    B    N
    4    4
Direct
     0.000000000         0.000000000         0.000000000
     0.000000000         0.500000000         0.500000000
     0.500000000         0.000000000         0.500000000
     0.500000000         0.500000000         0.000000000
     0.250000000         0.250000000         0.750000000
     0.250000000         0.750000000         0.250000000
     0.750000000         0.250000000         0.250000000
     0.750000000         0.750000000         0.750000000
