# Supplementary material for: Predicting emergence of crystals from amorphous precursors with deep learning potentials
Source: Nat Comput Sci. 2024 Dec 18;5(2):105–11. doi: 10.1038/s43588-024-00752-y (PMC11860218; doi:10.1038/s43588-024-00752-y)
Supplement: Supplementary file 5 — Source data for Extended Data Fig. 2. [file 43588_2024_752_MOESM5_ESM.zip › ExtendedData_Fig2d_poscars/ExtendedData_Fig2d_7.vasp]

B2 N2
1.0
        5.0248570442         0.0000000000         0.0000000000
       -2.5124285221         4.3516538507         0.0000000000
        0.0000000000         0.0000000000         7.7072649002
    B    N
    8    8
Direct
     0.166666672         0.333333343         0.250000000
     0.833333313         0.666666627         0.750000000
     0.666666627         0.833333313         0.250000000
     0.333333343         0.166666672         0.750000000
     0.166666672         0.833333313         0.250000000
     0.833333313         0.166666672         0.750000000
     0.666666687         0.333333343         0.250000000
     0.333333313         0.666666627         0.750000000
     0.166666672         0.333333343         0.750000000
     0.833333313         0.666666627         0.250000000
     0.666666627         0.833333313         0.750000000
     0.333333343         0.166666672         0.250000000
     0.166666672         0.833333313         0.750000000
     0.833333313         0.166666672         0.250000000
     0.666666687         0.333333343         0.750000000
     0.333333313         0.666666627         0.250000000
