# Supplementary material for: Predicting emergence of crystals from amorphous precursors with deep learning potentials
Source: Nat Comput Sci. 2024 Dec 18;5(2):105–11. doi: 10.1038/s43588-024-00752-y (PMC11860218; doi:10.1038/s43588-024-00752-y)
Supplement: Supplementary file 5 — Source data for Extended Data Fig. 2. [file 43588_2024_752_MOESM5_ESM.zip › ExtendedData_Fig2d_poscars/ExtendedData_Fig2d_5.vasp]

B50 N50
1.0
        8.0756244659         0.0000000000         0.0000000000
        0.0000000000         8.0756244659         0.0000000000
        0.0000000000         0.0000000000         8.0756244659
    B    N
   50   50
Direct
     0.171792001         0.576623023         0.796701014
     0.269788980         0.399565995         0.993003011
     0.818300009         0.440784991         0.218536004
     0.544642985         0.427215993         0.087645002
     0.596460998         0.507138014         0.396465987
     0.917662978         0.240200996         0.429334015
     0.979798019         0.349853992         0.727192998
     0.337094992         0.832190037         0.700441003
     0.385978997         0.919128001         0.002362000
     0.284054995         0.126558006         0.791531026
     0.570495009         0.138569996         0.940874994
     0.815887988         0.817025006         0.619481027
     0.414674014         0.295177996         0.486250013
     0.501098990         0.067148998         0.627961993
     0.710592985         0.646686971         0.019124031
     0.354151994         0.203761995         0.110881001
     0.603495002         0.858241975         0.822036982
     0.115272999         0.883916974         0.881874979
     0.156322002         0.002673000         0.170818001
     0.389050990         0.547976971         0.604040980
     0.767765999         0.728999972         0.323716998
     0.013465000         0.046390057         0.674938023
     0.906386971         0.688494980         0.818139970
     0.491167992         0.714312971         0.201680005
     0.870248973         0.529332995         0.525071979
     0.213609993         0.696292996         0.086144999
     0.688781977         0.301039994         0.584923983
     0.440135002         0.631739020         0.903039992
     0.487399012         0.348118991         0.790033996
     0.622680008         0.224282995         0.266856015
     0.103192002         0.311987996         0.235835001
     0.044822000         0.618817985         0.306939006
     0.436782002         0.005284000         0.314916998
     0.784147978         0.086359024         0.723976016
     0.941470981         0.813946009         0.107514024
     0.139433980         0.432592005         0.515991986
     0.264066011         0.802012980         0.378821999
     0.994867980         0.505445004         0.020161033
     0.202579007         0.116567001         0.469175011
     0.766767979         0.349278986         0.905292034
     0.657706022         0.934792995         0.133054972
     0.651695013         0.576651990         0.710994005
     0.990418017         0.921977997         0.392015994
     0.885120988         0.119488955         0.189432994
     0.084164023         0.743021965         0.591884971
     0.543438017         0.785268009         0.507963002
     0.847916007         0.008187000         0.921434999
     0.322710991         0.499053001         0.282121986
     0.716782987         0.014475000         0.432370007
     0.056900024         0.195277005         0.957355022
     0.832646012         0.971086025         0.094316997
     0.717208982         0.460958987         0.052735001
     0.673865974         0.113952041         0.586113989
     0.215964004         0.656654000         0.266972005
     0.012299000         0.037482001         0.861479998
     0.336870015         0.645366013         0.750819027
     0.771724999         0.900431991         0.781844020
     0.657747984         0.397419006         0.748435020
     0.867708981         0.342518985         0.573718011
     0.069332957         0.733039021         0.778851986
     0.110932000         0.853027999         0.064038992
     0.940234005         0.774156988         0.286799014
     0.503041983         0.887551010         0.661801994
     0.949522018         0.351651996         0.906929970
     0.037768960         0.587930024         0.487744987
     0.386186987         0.738189995         0.046174999
     0.741149008         0.168004036         0.889019012
     0.975857019         0.892971992         0.572791994
     0.996937990         0.468721002         0.200800002
     0.663258016         0.752893984         0.166821003
     0.387373000         0.114078999         0.465658009
     0.462904006         0.164320946         0.786072016
     0.164379999         0.548084974         0.979946017
     0.167286038         0.123659998         0.645416975
     0.883149981         0.066408992         0.381069988
     0.532036006         0.242710993         0.101870999
     0.233315945         0.228790000         0.935694993
     0.495097995         0.531445026         0.238036007
     0.096225977         0.274044007         0.414375991
     0.305851012         0.459939986         0.457172990
     0.283865988         0.938432992         0.843613029
     0.818045974         0.631743014         0.670493007
     0.549085021         0.606860995         0.551073015
     0.269445986         0.351496994         0.185648993
     0.608832002         0.679440022         0.862995028
     0.768297017         0.548582971         0.365460992
     0.558977008         0.960318983         0.973869979
     0.050974999         0.158748999         0.137395978
     0.157775998         0.967835009         0.352183014
     0.610394001         0.040788054         0.283089012
     0.583384991         0.326947004         0.426934004
     0.128304005         0.428995013         0.698400021
     0.713132977         0.833792984         0.467931986
     0.441549987         0.820797026         0.351036012
     0.244992003         0.793192983         0.552500010
     0.436556995         0.450414002         0.938606977
     0.335749000         0.030049000         0.149709001
     0.387376994         0.367974013         0.648527980
     0.889460981         0.670688987         0.993166983
     0.799750984         0.267479002         0.255501986
