# Supplementary material for: Predicting emergence of crystals from amorphous precursors with deep learning potentials
Source: Nat Comput Sci. 2024 Dec 18;5(2):105–11. doi: 10.1038/s43588-024-00752-y (PMC11860218; doi:10.1038/s43588-024-00752-y)
Supplement: Supplementary file 5 — Source data for Extended Data Fig. 2. [file 43588_2024_752_MOESM5_ESM.zip › SourceData_Extended_Fig2a-c.csv]

T	density	P1	P2	P3	P4	P5	P_mean	crystal_count	coordination_number	c-BN count
600	1.701	-0.9363798025	-1.456945685	-1.800987067	-1.078520474	-0.2174520324	-1.098057012	0	2.802	81
900	1.701	-0.2722749797	-1.020971269	-1.456341069			-0.9165291059	0	2.797	91
1200	1.701	-1.309616086	-1.242828574	-2.426862825	0.9561723367		-1.005783787	0	2.872	95
1500	1.701	1.399929549	-0.4438593117	-2.052883081	-0.8816652967		-0.4946195351	0	2.825	84
1800	1.701	-1.215679326	-2.642142539	-0.7791461022	-0.554725481	-2.438331736	-1.526005037	0	2.816	104
2100	1.701	-0.4185773317	-1.627473188	-2.392723483	0.05707324385		-1.09542519	0	2.782	69
2400	1.701	-1.030139892	-2.029911834	-3.481497592	-2.142830521	-2.023580372	-2.141592042	0	2.864	118
2700	1.701	-0.6832452345	1.227097132	2.035591976	-1.84885547	-1.114625267	-0.0768073727	0	2.902	88
3000	1.701	-2.777300278	-2.748564285	-0.4413028227	-3.998822166	-0.4667206251	-2.086542035	0	2.858	105
3300	1.701	-3.506960718	-0.4354799202	-3.77908915	-3.107306859	-3.528421319	-2.871451593	0	2.856	88
600	1.778	0.05648776414	-1.901918024	-1.381845071	-1.438763472	-0.1416978498	-0.9615473305	0	2.854	88
900	1.778	-1.394829851	-1.554803573	-1.336421992	-1.136712643	0.412601298	-1.002033352	0	2.874	105
1200	1.778	0.3267820962	-1.501424387	-0.4610251516	-2.70048355	0.3623418843	-0.7947618216	0	2.874	90
1500	1.778	-3.690557008	-1.290173758	-3.466171191	-4.876207175	0.1232993504	-2.639961956	0	2.872	125
1800	1.778	-1.132206072	-1.282685586	-1.228386269	-0.4800597889	-1.336295458	-1.091926635	0	2.872	113
2100	1.778	-4.529632732	-1.062196128	-1.604982561	0.1161404108	-0.7210326433	-1.560340731	0	2.9	108
2400	1.778	2.318787486	-5.879989252	-4.055619107	0.8003994447	1.941664393	-0.9749514071	0	2.924	106
2700	1.778	-4.140274661	-0.4263788535	-2.984920374	0.09276510069	-0.3463652081	-1.561034799	0	2.908	149
3000	1.778	0.4525768603	-0.6575121049	1.389133594	1.981338692	-0.5520233215	0.522702744	0	2.898	110
3300	1.778	0.1253443327	-1.916227081	-1.262244715	-3.418280555	-1.123561116	-1.518993827	0	2.886	119
600	1.863	-1.107062488	0.06916220614	0.2585618661	-1.077719342	-0.4975277132	-0.4709170942	0	2.884	111
900	1.863	-4.247918472	0.4030829907	0.1404501196	0.01012454054		-0.9235652053	0	2.885	135
1200	1.863	-1.814799389	-1.535796802	-4.31995139	-0.6141712746	-1.448350642	-1.9466139	0	2.902	138
1500	1.863	-1.111961792	-1.512901654	0.2002874982	-2.389144428	-1.276828774	-1.21810983	0	2.898	117
1800	1.863	3.297059136	-3.27731241	-4.707939076	-1.22071046	-1.298811775	-1.441542917	0	2.922	125
2100	1.863	0.3626071874	-5.63271366	-2.381147883	-1.134256501	-0.7941496772	-1.915932107	0	2.94	122
2400	1.863	0.8107656623	-0.2324494523	-0.6023067213	0.8024889675		0.1946246141	0	2.922	109
2700	1.863	-0.3242463852	1.855573845	-0.4145903622	-0.8830447832	-5.439969934	-1.041255524	0	2.92	113
3000	1.863	-4.11101791	1.834964512	-1.406392916	-2.8305495	0.7074076594	-1.161117631	0	2.93	159
3300	1.863	-1.1119744	-1.506130756	-2.635668428	-4.115616695		-2.34234757	0	2.96	150
600	1.956	-2.397440446	-3.012510699	-0.5512287552	0.3715744461		-1.397401364	0	2.868	125
900	1.956	0.003300770096	-1.884028569	-0.7177431389	-1.201800753		-0.9500679227	0	2.935	126
1200	1.956	0.04114016614	-0.6911063674	1.527384098			0.2924726322	0	2.883	109
1500	1.956	0.7188935814	-3.172895508	-3.563764224	-1.590730503	0.73236383	-1.375226565	0	2.93	174
1800	1.956	-4.315650734	-4.149608912	-1.42268339	0.04500000501	0.09087022797	-1.950414561	0	2.924	126
2100	1.956	-0.7817851068	4.000723455	-1.729449392	-0.08880911184		0.3501699611	0	2.92	146
2400	1.956	0.2380252933	-1.224366584	0.9592589096			-0.009027460367	0	2.93	127
2700	1.956	-1.123454353	-0.4234089662	1.909253997			0.1207968926	0	2.93	147
3000	1.956	-0.3371110848	-0.185951937	-0.9761370642	0.4530440503	2.045455043	0.1998598015	0	2.972	134
3300	1.956	-1.5867999	-2.407729072	0.808716502	-2.199951705		-1.346441044	0	2.968	133
600	2.059	0.3358773808	4.325030048	0.3280338178	-2.065198336	-0.3724178801	0.5102650061	0	2.946	133
900	2.059	-0.007422790776	-0.4149231102	-1.060003274			-0.4941163917	0	3.013	196
1200	2.059	-1.473575622	-1.78910125	-0.8894761444	0.6972472084	2.48387165	-0.1942068316	0	2.972	125
1500	2.059	-1.295084252	-1.225717869	-1.797048555	0.9854405774	0.9081296511	-0.4848560895	0	2.972	125
1800	2.059	1.674461078	-3.751080129	0.3887015275	1.835412602	0.8293835067	0.195375717	0	2.942	135
2100	2.059	-0.942916136	-1.352000415	-3.911567299	1.832019021	3.740037076	-0.1268855506	0	2.948	105
2400	2.059	2.636659808	-2.252923984	1.423677755	-1.399951632		0.1018654867	0	2.958	180
2700	2.059	1.084866037	-3.393212549	-1.256819581			-1.188388698	0	3.01	138
3000	2.059	-1.611055136	-0.7240369246	0.06769510758	1.329071993	2.960449224	0.4044248528	0	2.984	137
3300	2.059	2.745305146	-0.01214644362	1.338587241	-3.327087623		0.1861645801	0	3.005	134
600	2.174	-0.5055225048	1.240134883	0.7658526725	-3.082413731	-1.245713708	-0.5655324777	0	2.994	147
900	2.174	-0.3388441719	1.520658412	-1.840534085			-0.2195732816	0	3.05	192
1200	2.174	2.682236429	2.446493014	1.107427765	3.157469134	-1.898282417	1.499068785	0	3.03	104
1500	2.174	1.937419246	1.501521525	4.51459909	2.78214288	3.325924945	2.812321537	0	3.082	141
1800	2.174	-0.6495336149	1.069950498	-2.39599247	2.212491527	-0.5428724546	-0.0611913029	0	2.988	140
2100	2.174	0.090485684	-0.3725642593	-3.191095179			-1.157724585	0	3.027	191
2400	2.174	-2.195911876	-0.5786222672	-0.7635159762	-0.9672776129	2.239005272	-0.4532644921	0	3.008	208
2700	2.174	1.005863841	2.891908818	1.233438218	-0.2501770095	-0.4042701772	0.8953527381	0	3.026	197
3000	2.174	3.843895618	4.503658397	-1.466086107	3.328823284	0.7973487578	2.20152799	0	3.022	127
3300	2.174	-3.778131493	3.354462185	2.918620868	3.221064578	-2.79690346	0.5838225356	0	2.996	162
600	2.301	3.396178631	-0.4670069301	7.719539866	3.895086875	1.87814281	3.28438825	0	3.032	107
900	2.301	0.9482575612	2.713682154	0.4592685632	0.9820559489	2.982045611	1.617061968	0	3.048	163
1200	2.301	0.1029618668	1.118991428	7.125366631	3.822466053	4.433477827	3.320652761	0	3.036	169
1500	2.301	-0.6279046254	3.219084205	0.7173118349	3.642863932		1.737838837	0	3.038	196
1800	2.301	7.641783684	2.224238276	0.05636020454	-3.459462814		1.615729838	0	3.05	186
2100	2.301	2.238939468	7.451466781	1.586443725	1.089925298	5.663030429	3.60596114	0	3.06	200
2400	2.301	3.907573727	1.677244969	0.9187833301	1.445288465	0.8350845385	1.756795006	0	3.04	232
2700	2.301	2.112723696	0.3589256223	5.458841965	1.563971898		2.373615795	0	3.035	225
3000	2.301	4.426967307	-1.638347033	0.06970358369	2.534939209	3.865886228	1.851829859	0	3.09	171
3300	2.301	5.2999872	4.782433731	1.454732688	2.378863262	1.714431268	3.12608963	0	3.06	172
600	2.445	5.659183087	3.742709206	8.156888845	1.153557821		4.67808474	0	3.102	166
900	2.445	3.548162673	2.815077765	8.399508354	2.704142882	4.689662111	4.431310757	0	3.148	175
1200	2.445	3.273938077	7.718345555	8.271392337	2.991961798	4.662145199	5.383556593	0	3.108	255
1500	2.445	6.715100649	5.578306535	4.229515571	5.5413551		5.516069464	0	3.078	204
1800	2.445	7.277675065	5.888757086	4.270419993	6.803843781	3.613277417	5.570794668	0	3.096	230
2100	2.445	6.407611704	4.736987524	0.716620898	9.839335874	9.054540144	6.151019229	0	3.054	175
2400	2.445	4.953680149	7.571204712	6.804774878	1.111150513	5.0126971	5.09070147	0	3.088	221
2700	2.445	7.676790559	8.37369547	7.330723145	7.566346293	5.708329511	7.331176996	0	3.084	232
3000	2.445	11.33881809	6.058560004	5.916161192	4.09819264	5.229820059	6.528310397	0	3.084	225
3300	2.445	3.174846336	-1.086847081	7.434619886	5.190297959	8.232366226	4.589056665	0	3.046	229
600	2.608	4.902361164	10.95120105	7.621017825	6.222845574	10.80805318	8.101095759	0	3.174	211
900	2.608	9.528456779	11.33138005	10.28614444	9.222688574	10.17280721	10.10829541	0	3.152	203
1200	2.608	10.62201276	12.9875946	10.11833921	11.9962194	13.91215044	11.92726328	0	3.11	207
1500	2.608	13.65281833	9.991849626	16.4318098	12.37385937	11.4694988	12.78396719	0	3.132	255
1800	2.608	10.69251474	11.39452278	11.56655854	7.281290827	12.08073439	10.60312426	1	3.138	264
2100	2.608	15.39227657	9.969811864	4.860179169	11.11774572	3.58761494	8.985525653	2	3.16	261
2400	2.608	6.886990181	10.82787481	-3.533411046	10.420084	1.998180811	5.319943751	4	3.158	237
2700	2.608	6.707074112	4.484753539	7.05209046	10.31903844		7.140739138	3	3.115	235
3000	2.608	11.00570725	7.950107633	0.5127977104	6.137268771	-0.656100612	4.98995615	3	3.18	239
3300	2.608	8.185388781	6.095102593	8.454459812	5.882196431	8.073843911	7.338198306	3	3.144	248
600	2.795	18.08347272	20.82622063	16.78568172	19.29200729		18.74684559	0	3.268	265
900	2.795	18.63160259	9.664748547	10.44833922	9.936965613	11.76169745	12.08867068	0	3.272	239
1200	2.795	16.91424479	11.53159941	12.06790912	13.9645951	17.75533848	14.44673738	0	3.254	214
1500	2.795	12.24772432	17.97634877	15.02552328	8.853948342	16.41536997	14.10378294	0	3.204	353
1800	2.795	11.40500717	17.28464726	14.57219583	15.00186982	19.66767525	15.58627907	0	3.226	291
2100	2.795	15.48211553	11.44572239	14.25227315	7.694082112	13.49716869	12.47427237	1	3.248	299
2400	2.795	15.57629484	14.95048876	12.47090837	13.59167627	11.74035742	13.66594513	1	3.226	245
2700	2.795	14.21015532	13.84533226	11.08403522	13.12899965		13.06713061	4	3.265	289
3000	2.795	23.85022203	11.13177426	9.496906902	11.54738748	11.90122956	13.58550405	3	3.232	144
3300	2.795	14.34961939	8.400830393	11.41993338	14.25768068	13.78194721	12.44200221	3	3.228	324
600	3.01	27.22360937	29.85302601	36.47070284	25.58439808	19.84085817	27.79451889	0	3.392	265
900	3.01	26.48449709	20.76600967	22.99365779	17.38856012	31.23546928	23.77363879	0	3.37	281
1200	3.01	16.06590882	21.05552127	25.53059498	18.530945	23.0695852	20.85051105	0	3.412	300
1500	3.01	15.38064382	17.6789694	18.6826888	16.41968644	19.5218463	17.53676695	1	3.444	327
1800	3.01	18.75680774	25.71095332	19.78059229	30.11414392	17.27553445	22.32760634	1	3.406	361
2100	3.01	22.3031106	19.93667645	20.56069076	21.99712574	25.40001931	22.03952457	2	3.416	348
2400	3.01	21.94552623	21.18032652	10.76700611	29.01601243	20.93484866	20.76874399	4	3.428	359
2700	3.01	21.87189075	6.482144857	12.24191929	22.06774112	15.04747927	15.54223506	4	3.502	345
3000	3.01	14.93823051	22.65921716	16.27385987	16.77480221	20.28811796	18.18684554	3	3.446	356
3300	3.01	24.5792116	10.57841233	15.12835701	17.00614529	28.27524806	19.11347486	3	3.442	323
600	3.26	43.24203938	27.61859282	41.80990655	45.34879764	35.69728798	38.74332487	0	3.596	285
900	3.26	36.16645125	35.84005625	36.33463608	34.77816594	35.46196625	35.71625515	0	3.634	376
1200	3.26	27.93335148	32.44117833	35.14931091	45.12819918	18.78949164	31.88830631	2	3.676	322
1500	3.26	27.39877743	38.48721866	40.26451407	47.93807444	35.07432653	37.83258223	3	3.612	616
1800	3.26	38.80484463	40.12514073	39.70303131	50.45052854	40.24424957	41.86555896	0	3.578	379
2100	3.26	44.98978558	26.37831379	45.044176	23.80587076	26.9477467	33.43317857	2	3.666	374
2400	3.26	13.90019539	31.44641298	37.86771181	39.21265812	34.82123755	31.44964317	5	3.658	732
2700	3.26	36.49072859	21.61021896	36.86286196	20.27015256	39.09558337	30.86590909	4	3.658	373
3000	3.26	31.96358267	36.99535712	35.29006418	36.67600265	36.49639874	35.48428107	4	3.59	446
3300	3.26	41.57145489	35.28598168	38.35159597	14.12098126	24.16103905	30.69821057	4	3.642	490
600	3.557	77.26080467	59.17640085	58.20764893	64.81896564	72.16043461	66.32485094	0	3.802	411
900	3.557	64.14328498	64.57269755	72.92408249	72.06887192	68.43720533	68.42922845	0	3.768	412
1200	3.557	69.75802667	72.77538862	63.97310902	71.77838864	65.28320603	68.7136238	1	3.78	397
1500	3.557	54.31666455	71.20668051	71.10533892	69.91234532	66.80857275	66.66992041	2	3.778	426
1800	3.557	66.41504802	57.33033077	66.42066803	69.9593538	64.91180799	65.00744172	0	3.8	460
2100	3.557	68.98331066	65.46330891	74.10709664	63.49012732	63.45372857	67.09951442	2	3.792	374
2400	3.557	30.63566112	68.54317376	63.66767088	67.615223	30.45980308	52.18430637	5	3.886	388
2700	3.557	57.50880065	71.08375656	61.04907168	63.77050223	61.44100638	62.9706275	4	3.84	936
3000	3.557	59.95449268	35.10509094	63.62364669	67.28039083	58.72516718	56.93775766	3	3.84	561
3300	3.557	53.66652938	67.64249222	50.27762137	59.60526909	67.12190373	59.66276316	4	3.83	525
600	3.912	124.1823882	101.2800662	97.97422166	126.8256638	120.9227165	114.2370113	2	3.938	456
900	3.912	120.8194649	124.5099721	119.7053186	113.3319235	126.7656152	121.0264589	1	3.91	414
1200	3.912	126.7441474	125.9506042	121.484574	121.9884171	132.2445647	125.6824615	1	3.9	408
1500	3.912	117.8340802	122.8792911	124.1089508	114.4755594	120.3069507	119.9209664	2	3.902	598
1800	3.912	124.7229212	126.214969	117.1098488	117.4716016	92.95233117	115.6943344	3	3.918	453
2100	3.912	115.4418379	101.8978374	128.2005652	125.6835559	117.6889245	117.7825442	4	3.914	518
2400	3.912	118.5854137	122.6968247	120.4255868	118.189387	101.2486477	116.229172	4	3.944	438
2700	3.912	120.9827173	99.02427033	124.0620426	111.6545253	125.6153614	116.2677834	4	3.922	563
3000	3.912	113.5033982	123.1183587	96.90448148	117.3321757	129.8851544	116.1487137	4	3.932	711
3300	3.912	103.5598606	90.3040228	119.0987205	112.9273784	96.53794425	104.4855853	4	3.954	646
600	4.347	194.7631707	197.121626	180.7083176	187.63276	198.6394389	191.7730626	0	4.01	478
900	4.347	192.6121543	193.9181353	195.3203776	182.618834	186.6580013	190.2255005	1	4.07	481
1200	4.347	188.5173503	193.6861154	192.0657768	196.4582263	199.1854917	193.9825921	1	3.948	511
1500	4.347	188.797348	187.1924799	201.6605301	200.5014045	197.7970011	195.1897527	2	3.986	564
1800	4.347	193.2070634	196.6744701	191.4538118	193.1210778	203.2850515	195.5482949	3	4.002	460
2100	4.347	201.8667084	190.0054444	194.3874275	196.2732674	191.8655574	194.879681	5	4.022	501
2400	4.347	191.96518	193.783236	197.9200397	193.8187801	196.1269848	194.7228441	5	4.068	664
2700	4.347	197.8821655	193.719272	196.047493	196.0377523	195.6045389	195.8582443	5	4.06	442
3000	4.347	193.3900933	196.9964293	195.6168963	184.7063066	190.5854751	192.2590401	5	4.022	437
3300	4.347	194.4662891	197.0756537	196.0352312	198.2090714	191.2463729	195.4065237	5	4.092	427
