# Supplementary material for: Predicting emergence of crystals from amorphous precursors with deep learning potentials
Source: Nat Comput Sci. 2024 Dec 18;5(2):105–11. doi: 10.1038/s43588-024-00752-y (PMC11860218; doi:10.1038/s43588-024-00752-y)
Supplement: Supplementary file 5 — Source data for Extended Data Fig. 2. [file 43588_2024_752_MOESM5_ESM.zip › ExtendedData_Fig2d_poscars/ExtendedData_Fig2d_2.vasp]

B50 N50
1.0
        9.4453067780         0.0000000000         0.0000000000
        0.0000000000         9.4453067780         0.0000000000
        0.0000000000         0.0000000000         9.4453067780
    B    N
   50   50
Direct
     0.228498995         0.677685976         0.836623013
     0.305586010         0.482387990         0.944712996
     0.176881000         0.438086003         0.464531988
     0.519841015         0.709317982         0.284566998
     0.816053987         0.193342000         0.524540007
     0.905153990         0.254224002         0.136149004
     0.173797965         0.906503975         0.226761997
     0.833824992         0.665884972         0.882179976
     0.369715005         0.490384012         0.370983988
     0.923720002         0.783595979         0.370020986
     0.507950008         0.612024009         0.026841044
     0.374380946         0.754135013         0.642261982
     0.598563015         0.005189000         0.735404015
     0.898917019         0.488938004         0.054991007
     0.783095002         0.586354017         0.262204051
     0.336795986         0.264019996         0.582588971
     0.132958993         0.871765018         0.695203006
     0.297324002         0.076394998         0.759714007
     0.534493983         0.895775974         0.503431022
     0.702489018         0.876178980         0.283165991
     0.952021003         0.526757002         0.430940986
     0.553999007         0.193306997         0.435663015
     0.270265996         0.928571999         0.472954988
     0.136537001         0.331400007         0.084204003
     0.446420997         0.984938979         0.307731003
     0.046822999         0.485736012         0.849765003
     0.614121974         0.638927996         0.762471974
     0.017303944         0.984136999         0.468418002
     0.691507995         0.371814013         0.664780974
     0.382795990         0.431991994         0.182879001
     0.106860042         0.103865027         0.056435999
     0.793787003         0.945500016         0.554710984
     0.921989024         0.015063047         0.232440993
     0.677654982         0.385104001         0.153797001
     0.146485999         0.255955011         0.804715991
     0.706332028         0.150004029         0.268317997
     0.521795988         0.410670996         0.862241030
     0.969188988         0.361173004         0.638162971
     0.714160979         0.751403987         0.110671997
     0.862958014         0.754923999         0.657593012
     0.543188989         0.578881979         0.531436980
     0.775646985         0.901701987         0.888576984
     0.523312986         0.065228999         0.934011996
     0.716355979         0.397170007         0.442517996
     0.147375003         0.651856005         0.310070008
     0.497566015         0.211172000         0.170214996
     0.528243005         0.194848999         0.702884018
     0.272177011         0.693970025         0.091697000
     0.217490003         0.910870016         0.949335992
     0.335725009         0.245214000         0.007988000
     0.556246996         0.860768020         0.343943000
     0.600726008         0.314287007         0.772130013
     0.295715004         0.969677985         0.327537000
     0.930940986         0.556580007         0.922994971
     0.234274998         0.738447011         0.699392974
     0.204178005         0.970755994         0.809018016
     0.011542000         0.655137002         0.374224007
     0.642677009         0.953130007         0.598725021
     0.652824998         0.994327009         0.881147027
     0.705669999         0.235385001         0.418511987
     0.188600004         0.535573006         0.868265986
     0.472456008         0.197038993         0.558519006
     0.630388975         0.457358003         0.554266989
     0.520179987         0.124595001         0.297127008
     0.271878004         0.323976994         0.148540020
     0.245124996         0.207767993         0.696027994
     0.847681999         0.807265997         0.513136983
     0.786624014         0.777576029         0.978788018
     0.219916999         0.530104995         0.351523012
     0.035211999         0.353713006         0.774151981
     0.991352022         0.376186013         0.104001001
     0.391683012         0.873188019         0.549103975
     0.452432007         0.137597993         0.043487001
     0.313252985         0.379781008         0.489693999
     0.827602983         0.306883991         0.626262009
     0.811774015         0.499098003         0.383289009
     0.035650998         0.429268003         0.516229987
     0.978856027         0.122469001         0.140395999
     0.791459024         0.743992984         0.257405996
     0.757171988         0.254792988         0.161581993
     0.770880997         0.009781003         0.258899003
     0.564080000         0.706021011         0.132746994
     0.167603999         0.217399001         0.961193025
     0.764154017         0.511533022         0.127138972
     0.258269995         0.765634000         0.958692014
     0.136618003         0.937202990         0.547092021
     0.456786990         0.077962004         0.785888016
     0.015535000         0.922523975         0.315102994
     0.564884007         0.560527027         0.892359972
     0.528940976         0.363422006         0.178393006
     0.504886985         0.664682984         0.653011024
     0.388879001         0.361153007         0.912508011
     0.764783025         0.670208991         0.743802011
     0.484369993         0.597604990         0.385859996
     0.202151000         0.748432994         0.210727006
     0.876927018         0.920056999         0.778446019
     0.979260981         0.823979020         0.746496975
     0.891103029         0.061177000         0.523809016
     0.361660004         0.561505020         0.073982000
     0.176542997         0.974817991         0.081155002
